# Supplementary material for: Evolution and Biogeography, and the Systems Measurement of Mammalian Biotas
Source: Life (Basel). 2023 Mar 24;13(4):873. doi: 10.3390/life13040873 (PMC10145530; doi:10.3390/life13040873)
Supplement: Supplementary file 1 [file life-13-00873-s001.zip]

Archive with 1 entries (1 files):
- life-2252562-supplementary.xlsx
