# Supplementary material for: Evolution and Biogeography, and the Systems Measurement of Mammalian Biotas
Source: Life (Basel). 2023 Mar 24;13(4):873. doi: 10.3390/life13040873 (PMC10145530; doi:10.3390/life13040873)
Supplement: Supplementary file 1 [file life-13-00873-s001.zip › life-2252562-supplementary.xlsx]

## Sheet: File description
File Content:
Data 1	Description: Original data presenting a table of presence (1) and absence (0) of each of the 140 mammal families in either a 5-, 6-, 7-, 8-, or 9-region 'world'
	Source: 1) D. E. Wilson, D. M. Reeder, Mammal Species of the World: A Taxonomic and Geographic Reference (John Hopkins Univ. Press, Baltimore, MD, ed. 3, 2005)
	Source: 2) For the delineation of regions in either a 5-, 6-, 7-, 8-, or 9-region 'world' see the tab "Correspondence Table" below, based of Holt et al. (2013)
Data 2	Description: Table of presence-absence weighted by a cosmopolitanism weight (CW) for the 140 mammal families in either a 5-, 6-, 7-, 8-, or 9-region 'world'
	Source: based on Sheet 'Data 1' and the formula to obtain the CW as shown in Sheet 6 for a 7-region world
Correspondence Table	Description: Correspondence table between the regions of the 5-, 6-, 7-, 8-, or 9-region models (Data 1 and Data 2) and Holt's et al. 34 geographical zones (+ Marine)
	Source: Figure S4C, Holt et al. (2013)
Table S1	Description: Shows how to construct the paper's Table 1. Table 1 is a r x r matrix of mammal families faunal statistics among the regions depicted in Figure 1 of text (with r=7). Each cell in Table 1 contains four values: similarities scores, si,j,r, (after Smith, 1983a), the number of “forms common to”, ci,j,r, the zeroth moment “common-tos”, zi,j,r and the negative zeroth moment “common-tos”, n…
	Note: in this Tab we also compute column numbers 6 to 10 of Table 2's paper
	Source: Computation of Table 1 is based on Sheet 4 for si,j,r and ci,j,r, and based on Sheet 6 for the other two elements, zi,j,r, and nzi,j,r
Table S2	Construction of Table 2's paper -- For columns (1) to (5), See 'Sheet 7' below; For columns (6) to (10), see Tab 'Table 1
Figure S1	Maximum Likelihood trees
	Source: See Smith (1986) for details about how to construct these trees
Sheet 1	Description: Table of presence (1) and absence (0) of each family in each of the 7 regions of the world and total number of families present in each region (row 143)
	Source: based on sheet 'Data 1'
Sheet 2	Description: Table of presence (1) and absence (0) of each family in each of the 7 regions of the world weighted by a cosmopolitanism weight
	Source: based on Sheet 1 and computations in Sheet 6 for CW
Sheet 3	Description: computing the number of common families among pair of regions. Also given in Matrix form in range B148-I155
	Source: based on Sheet 1
Sheet 4	Description: computing the Smith index based on the Matrix in Sheet 3
	Source: Computation based on calculation in Sheet 3 and Smith's index formula
Sheet 4-2	Description: Original (Smith Index) Scores; Correlation Matrix for Original Scores; Double-Standardized Z Scores (Entropy Maximized Scores); Correlation Matrix for Double-Standardized Z Scores
	Source: For Double-Standardized Z Scores (Entropy Maximized Scores) see the R code available from link at Sheet 8
Sheet 5	All similarity indices computed according to formulas provided in Hayek, L.-A. C. (1994)
	Source: computed by the authors based on formulas in Hayek
Sheet 6	Description: Computation of total cosmopolitanism (zeroth moment) , negative zeroth moment statistics (as also given in tab 'Table 2', bottom left and right element in cells) and mean cosmopolitanism statistic
	Source: Computation based on Sheet 1 and formulas presented in Sheet 6
Sheet 7	Description: building paper's Table 1: Columns 1 to 5
	Source: Computed on the basis of results in Sheet 6
Sheet 8	Description: Links to R scripts to obtain double-standardized matrix

## Sheet: Data 1 
Number	Name	Hol	LA	Afr	Mar	Aus			Hol	LA	Afr	Asia	Mar	Aus			Hol	LA	Afr	Mad	Asia	Mar	Aus			Hol	Sou	LA	Afr	Mad	Asia	Mar	Aus			Hol	Sou	LA	Afr	Mad	Asia	Pac	Mar	Aus
1	Tachyglossidae	0	0	1	0	1			0	0	0	1	0	1			0	0	0	0	1	0	1			0	0	0	0	0	1	0	1			0	0	0	0	0	0	1	0	1
2	Ornithorhynchidae	0	0	0	0	1			0	0	0	0	0	1			0	0	0	0	0	0	1			0	0	0	0	0	0	0	1			0	0	0	0	0	0	0	0	1
3	Microbiotheriidae	0	1	0	0	0			0	1	0	0	0	0			0	1	0	0	0	0	0			0	0	1	0	0	0	0	0			0	0	1	0	0	0	0	0	0
4	Notoryctidae	0	0	0	0	1			0	0	0	0	0	1			0	0	0	0	0	0	1			0	0	0	0	0	0	0	1			0	0	0	0	0	0	0	0	1
5	Dasyuridae	0	0	1	0	1			0	0	0	1	0	1			0	0	0	0	1	0	1			0	0	0	0	0	1	0	1			0	0	0	0	0	0	1	0	1
6	Myrmecobiidae	0	0	0	0	1			0	0	0	0	0	1			0	0	0	0	0	0	1			0	0	0	0	0	0	0	1			0	0	0	0	0	0	0	0	1
7	Peramelidae	0	0	1	0	1			0	0	0	1	0	1			0	0	0	0	1	0	1			0	0	0	0	0	1	0	1			0	0	0	0	0	0	1	0	1
8	Peroryctidae	0	0	1	0	0			0	0	0	1	0	0			0	0	0	0	1	0	0			0	0	0	0	0	1	0	0			0	0	0	0	0	0	1	0	0
9	Tarsipedidae	0	0	0	0	1			0	0	0	0	0	1			0	0	0	0	0	0	1			0	0	0	0	0	0	0	1			0	0	0	0	0	0	0	0	1
10	Vombatidae	0	0	0	0	1			0	0	0	0	0	1			0	0	0	0	0	0	1			0	0	0	0	0	0	0	1			0	0	0	0	0	0	0	0	1
11	Phalangeridae	0	0	1	0	1			0	0	0	1	0	1			0	0	0	0	1	0	1			0	0	0	0	0	1	0	1			0	0	0	0	0	0	1	0	1
12	Burramyidae	0	0	1	0	1			0	0	0	1	0	1			0	0	0	0	1	0	1			0	0	0	0	0	1	0	1			0	0	0	0	0	0	1	0	1
13	Macropodidae	0	0	1	0	1			0	0	0	1	0	1			0	0	0	0	1	0	1			0	0	0	0	0	1	0	1			0	0	0	0	0	0	1	0	1
14	Petauridae	0	0	1	0	1			0	0	0	1	0	1			0	0	0	0	1	0	1			0	0	0	0	0	1	0	1			0	0	0	0	0	0	1	0	1
15	Phascolarctidae	0	0	0	0	1			0	0	0	0	0	1			0	0	0	0	0	0	1			0	0	0	0	0	0	0	1			0	0	0	0	0	0	0	0	1
16	Acrobatidae	0	0	1	0	1			0	0	0	1	0	1			0	0	0	0	1	0	1			0	0	0	0	0	1	0	1			0	0	0	0	0	0	1	0	1
17	Didelphidae	1	1	0	0	0			1	1	0	0	0	0			1	1	0	0	0	0	0			0	1	1	0	0	0	0	0			0	1	1	0	0	0	0	0	0
18	Caenolestidae	0	1	0	0	0			0	1	0	0	0	0			0	1	0	0	0	0	0			0	0	1	0	0	0	0	0			0	0	1	0	0	0	0	0	0
19	Macroscelididae	0	0	1	0	0			0	0	1	0	0	0			0	0	1	0	0	0	0			0	0	0	1	0	0	0	0			0	0	0	1	0	0	0	0	0
20	Tenrecidae	0	0	1	0	0			0	0	1	1	0	0			0	0	1	1	0	0	0			0	0	0	1	1	0	0	0			0	0	0	1	1	0	0	0	0
21	Chrysochloridae	0	0	1	0	0			0	0	1	0	0	0			0	0	1	0	0	0	0			0	0	0	1	0	0	0	0			0	0	0	1	0	0	0	0	0
22	Orycteropodidae	0	0	1	0	0			0	0	1	0	0	0			0	0	1	0	0	0	0			0	0	0	1	0	0	0	0			0	0	0	1	0	0	0	0	0
23	Elephantidae	0	0	1	0	0			0	0	1	1	0	0			0	0	1	0	1	0	0			0	0	0	1	0	1	0	0			0	0	0	1	0	1	0	0	0
24	Procaviidae	0	0	1	0	0			0	0	1	0	0	0			0	0	1	0	0	0	0			0	0	0	1	0	0	0	0			0	0	0	1	0	0	0	0	0
25	Dugongidae	0	0	1	1	1			0	0	1	1	1	1			0	0	1	0	1	1	1			0	0	0	1	0	1	1	1			0	0	0	1	0	1	1	1	1
26	Trichechidae	1	1	1	1	0			1	1	1	0	1	0			1	1	1	0	0	1	0			0	1	1	1	0	0	1	0			0	1	1	1	0	0	0	1	0
27	Dasypodidae	0	1	0	0	0			0	1	0	0	0	0			0	1	0	0	0	0	0			0	0	1	0	0	0	0	0			0	0	1	0	0	0	0	0	0
28	Cyclopedidae	0	1	0	0	0			0	1	0	0	0	0			0	1	0	0	0	0	0			0	0	1	0	0	0	0	0			0	0	1	0	0	0	0	0	0
29	Myrmecophagidae	0	1	0	0	0			0	1	0	0	0	0			0	1	0	0	0	0	0			0	0	1	0	0	0	0	0			0	0	1	0	0	0	0	0	0
30	Megalonychidae	0	1	0	0	0			0	1	0	0	0	0			0	1	0	0	0	0	0			0	0	1	0	0	0	0	0			0	0	1	0	0	0	0	0	0
31	Bradypodidae	0	1	0	0	0			0	1	0	0	0	0			0	1	0	0	0	0	0			0	0	1	0	0	0	0	0			0	0	1	0	0	0	0	0	0
32	Ptilocercidae	0	0	1	0	0			0	0	0	1	0	0			0	0	0	0	1	0	0			0	0	0	0	0	1	0	0			0	0	0	0	0	1	0	0	0
33	Tupaiidae	0	0	1	0	0			0	0	0	1	0	0			0	0	0	0	1	0	0			0	0	0	0	0	1	0	0			0	0	0	0	0	1	0	0	0
34	Cynocephalidae	0	0	1	0	0			0	0	0	1	0	0			0	0	0	0	1	0	0			0	0	0	0	0	1	0	0			0	0	0	0	0	1	0	0	0
35	Cheirogaleidae	0	0	1	0	0			0	0	0	1	0	0			0	0	0	1	0	0	0			0	0	0	0	1	0	0	0			0	0	0	0	1	0	0	0	0
36	Lemuridae	0	0	1	0	0			0	0	0	1	0	0			0	0	0	1	0	0	0			0	0	0	0	1	0	0	0			0	0	0	0	1	0	0	0	0
37	Lepilemuridae	0	0	1	0	0			0	0	0	1	0	0			0	0	0	1	0	0	0			0	0	0	0	1	0	0	0			0	0	0	0	1	0	0	0	0
38	Indriidae	0	0	1	0	0			0	0	0	1	0	0			0	0	0	1	0	0	0			0	0	0	0	1	0	0	0			0	0	0	0	1	0	0	0	0
39	Daubentoniidae	0	0	1	0	0			0	0	0	1	0	0			0	0	0	1	0	0	0			0	0	0	0	1	0	0	0			0	0	0	0	1	0	0	0	0
40	Lorisidae	0	0	1	0	0			0	0	1	1	0	0			0	0	1	0	1	0	0			0	0	0	1	0	1	0	0			0	0	0	1	0	1	0	0	0
41	Galagidae	0	0	1	0	0			0	0	1	0	0	0			0	0	1	0	0	0	0			0	0	0	1	0	0	0	0			0	0	0	1	0	0	0	0	0
42	Tarsiidae	0	0	1	0	0			0	0	0	1	0	0			0	0	0	0	1	0	0			0	0	0	0	0	1	0	0			0	0	0	0	0	1	1	0	0
43	Callitrichidae	0	1	0	0	0			0	1	0	0	0	0			0	1	0	0	0	0	0			0	0	1	0	0	0	0	0			0	0	1	0	0	0	0	0	0
44	Cebidae	0	1	0	0	0			0	1	0	0	0	0			0	1	0	0	0	0	0			0	0	1	0	0	0	0	0			0	0	1	0	0	0	0	0	0
45	Cercopithecidae	1	0	1	0	0			1	0	1	1	0	0			1	0	1	0	1	0	0			1	0	0	1	0	1	0	0			1	0	0	1	0	1	1	0	0
46	Hylobatidae	0	0	1	0	0			0	0	0	1	0	0			0	0	0	0	1	0	0			0	0	0	0	0	1	0	0			0	0	0	0	0	1	0	0	0
47	Hominidae	1	1	1	0	1			1	1	1	1	0	1			1	1	1	1	1	0	1			1	1	1	1	1	1	0	1			1	1	1	1	1	1	1	0	1
48	Leporidae	1	1	1	0	0			1	1	1	1	0	0			1	1	1	0	1	0	0			1	1	1	1	0	1	0	0			1	1	1	1	0	1	0	0	0
49	Ochotonidae	1	0	0	0	0			1	0	0	0	0	0			1	0	0	0	0	0	0			1	0	0	0	0	0	0	0			1	0	0	0	0	0	0	0	0
50	Aplodontiidae	1	0	0	0	0			1	0	0	0	0	0			1	0	0	0	0	0	0			1	0	0	0	0	0	0	0			1	0	0	0	0	0	0	0	0
51	Sciuridae	1	1	1	0	0			1	1	1	1	0	0			1	1	1	0	1	0	0			1	1	1	1	0	1	0	0			1	1	1	1	0	1	0	0	0
52	Gliridae	1	0	1	0	0			1	0	1	0	0	0			1	0	1	0	0	0	0			1	0	0	1	0	0	0	0			1	0	0	1	0	0	0	0	0
53	Castoridae	1	0	0	0	0			1	0	0	0	0	0			1	0	0	0	0	0	0			1	1	0	0	0	0	0	0			1	1	0	0	0	0	0	0	0
54	Geomyidae	1	1	0	0	0			1	1	0	0	0	0			1	1	0	0	0	0	0			1	1	1	0	0	0	0	0			1	1	1	0	0	0	0	0	0
55	Heteromyidae	1	1	0	0	0			1	1	0	0	0	0			1	1	0	0	0	0	0			1	1	1	0	0	0	0	0			1	1	1	0	0	0	0	0	0
56	Dipodidae	1	0	1	0	0			1	0	1	0	0	0			1	0	1	0	0	0	0			1	1	0	1	0	0	0	0			1	1	0	1	0	0	0	0	0
57	Platacanthomyidae	1	0	1	0	0			1	0	0	1	0	0			1	0	0	0	1	0	0			1	0	0	0	0	1	0	0			1	0	0	0	0	1	0	0	0
58	Spalacidae	1	0	1	0	0			1	0	1	1	0	0			1	0	1	0	1	0	0			1	0	0	1	0	1	0	0			1	0	0	1	0	1	0	0	0
59	Calomyscidae	0	0	1	0	0			0	0	1	0	0	0			0	0	1	0	0	0	0			0	0	0	1	0	0	0	0			0	0	0	1	0	0	0	0	0
60	Nesomyidae	0	0	1	0	0			0	0	1	1	0	0			0	0	1	1	0	0	0			0	0	0	1	1	0	0	0			0	0	0	1	1	0	0	0	0
61	Cricetidae	1	1	1	0	0			1	1	1	1	0	0			1	1	1	0	1	0	0			1	1	1	1	0	1	0	0			1	1	1	1	0	1	0	0	0
62	Muridae	1	0	1	0	1			1	0	1	1	0	1			1	0	1	0	1	0	1			1	0	0	1	0	1	0	1			1	0	0	1	0	1	1	0	1
63	Anomaluridae	0	0	1	0	0			0	0	1	0	0	0			0	0	1	0	0	0	0			0	0	0	1	0	0	0	0			0	0	0	1	0	0	0	0	0
64	Pedetidae	0	0	1	0	0			0	0	1	0	0	0			0	0	1	0	0	0	0			0	0	0	1	0	0	0	0			0	0	0	1	0	0	0	0	0
65	Ctenodactylidae	0	0	1	0	0			0	0	1	0	0	0			0	0	1	0	0	0	0			0	0	0	1	0	0	0	0			0	0	0	1	0	0	0	0	0
66	Hystricidae	1	0	1	0	0			1	0	1	1	0	0			1	0	1	0	1	0	0			1	0	0	1	0	1	0	0			1	0	0	1	0	1	0	0	0
67	Bathyergidae	0	0	1	0	0			0	0	1	0	0	0			0	0	1	0	0	0	0			0	0	0	1	0	0	0	0			0	0	0	1	0	0	0	0	0
68	Petromuridae	0	0	1	0	0			0	0	1	0	0	0			0	0	1	0	0	0	0			0	0	0	1	0	0	0	0			0	0	0	1	0	0	0	0	0
69	Thryonomyidae	0	0	1	0	0			0	0	1	0	0	0			0	0	1	0	0	0	0			0	0	0	1	0	0	0	0			0	0	0	1	0	0	0	0	0
70	Erethizontidae	1	1	0	0	0			1	1	0	0	0	0			1	1	0	0	0	0	0			1	1	1	0	0	0	0	0			1	1	1	0	0	0	0	0	0
71	Chinchillidae	0	1	0	0	0			0	1	0	0	0	0			0	1	0	0	0	0	0			0	0	1	0	0	0	0	0			0	0	1	0	0	0	0	0	0
72	Dinomyidae	0	1	0	0	0			0	1	0	0	0	0			0	1	0	0	0	0	0			0	0	1	0	0	0	0	0			0	0	1	0	0	0	0	0	0
73	Caviidae	0	1	0	0	0			0	1	0	0	0	0			0	1	0	0	0	0	0			0	0	1	0	0	0	0	0			0	0	1	0	0	0	0	0	0
74	Dasyproctidae	0	1	0	0	0			0	1	0	0	0	0			0	1	0	0	0	0	0			0	0	1	0	0	0	0	0			0	0	1	0	0	0	0	0	0
75	Agoutidae	0	1	0	0	0			0	1	0	0	0	0			0	1	0	0	0	0	0			0	0	1	0	0	0	0	0			0	0	1	0	0	0	0	0	0
76	Ctenomyidae	0	1	0	0	0			0	1	0	0	0	0			0	1	0	0	0	0	0			0	0	1	0	0	0	0	0			0	0	1	0	0	0	0	0	0
77	Octodontidae	0	1	0	0	0			0	1	0	0	0	0			0	1	0	0	0	0	0			0	0	1	0	0	0	0	0			0	0	1	0	0	0	0	0	0
78	Abrocomidae	0	1	0	0	0			0	1	0	0	0	0			0	1	0	0	0	0	0			0	0	1	0	0	0	0	0			0	0	1	0	0	0	0	0	0
79	Echimyidae	0	1	0	0	0			0	1	0	0	0	0			0	1	0	0	0	0	0			0	0	1	0	0	0	0	0			0	0	1	0	0	0	0	0	0
80	Capromyidae	0	1	0	0	0			0	1	0	0	0	0			0	1	0	0	0	0	0			0	0	1	0	0	0	0	0			0	0	1	0	0	0	0	0	0
81	Myocastoridae	0	1	0	0	0			0	1	0	0	0	0			0	1	0	0	0	0	0			0	0	1	0	0	0	0	0			0	0	1	0	0	0	0	0	0
82	Solenodontidae	0	1	0	0	0			0	1	0	0	0	0			0	1	0	0	0	0	0			0	0	1	0	0	0	0	0			0	0	1	0	0	0	0	0	0
83	Soricidae	1	1	1	0	0			1	1	1	1	0	0			1	1	1	0	1	0	0			1	1	1	1	0	1	0	0			1	1	1	1	0	1	0	0	0
84	Talpidae	1	0	1	0	0			1	0	0	1	0	0			1	0	0	0	1	0	0			1	1	0	0	0	1	0	0			1	1	0	0	0	1	0	0	0
85	Erinaceidae	1	0	1	0	0			1	0	1	1	0	0			1	0	1	0	1	0	0			1	0	0	1	0	1	0	0			1	0	0	1	0	1	0	0	0
86	Camelidae	1	1	0	0	0			1	1	0	0	0	0			1	1	0	0	0	0	0			1	0	1	0	0	0	0	0			1	0	1	0	0	0	0	0	0
87	Suidae	1	0	1	0	0			1	0	1	1	0	0			1	0	1	0	1	0	0			1	0	0	1	0	1	0	0			1	0	0	1	0	1	1	0	0
88	Tayassuidae	0	1	0	0	0			0	1	0	0	0	0			0	1	0	0	0	0	0			0	0	1	0	0	0	0	0			0	0	1	0	0	0	0	0	0
89	Hippopotamidae	0	0	1	0	0			0	0	1	0	0	0			0	0	1	0	0	0	0			0	0	0	1	0	0	0	0			0	0	0	1	0	0	0	0	0
90	Platanistidae	0	0	1	0	0			0	0	1	1	0	0			0	0	1	0	1	0	0			0	0	0	1	0	1	0	0			0	0	0	1	0	1	0	0	0
91	Delphinidae	0	1	0	1	0			0	1	0	0	1	0			0	1	0	0	0	1	0			0	0	1	0	0	0	1	0			0	0	1	0	0	0	0	1	0
92	Pontoporiidae	0	1	0	1	0			0	1	0	0	1	0			0	1	0	0	0	1	0			0	0	1	0	0	0	1	0			0	0	1	0	0	0	0	1	0
93	Balaenopteridae	0	0	0	1	0			0	0	0	0	1	0			0	0	0	0	0	1	0			0	0	0	0	0	0	1	0			0	0	0	0	0	0	0	1	0
94	Balaenidae	0	0	0	1	0			0	0	0	0	1	0			0	0	0	0	0	1	0			0	0	0	0	0	0	1	0			0	0	0	0	0	0	0	1	0
95	Physeteridae	0	0	0	1	0			0	0	0	0	1	0			0	0	0	0	0	1	0			0	0	0	0	0	0	1	0			0	0	0	0	0	0	0	1	0
96	Hyperoodontidae	0	0	0	1	0			0	0	0	0	1	0			0	0	0	0	0	1	0			0	0	0	0	0	0	1	0			0	0	0	0	0	0	0	1	0
97	Lipotidae	1	0	0	0	0			1	0	0	0	0	0			1	0	0	0	0	0	0			1	0	0	0	0	0	0	0			1	0	0	0	0	0	0	0	0
98	Iniidae	0	1	0	0	0			0	1	0	0	0	0			0	1	0	0	0	0	0			0	0	1	0	0	0	0	0			0	0	1	0	0	0	0	0	0
99	Monodontidae	1	0	0	1	0			1	0	0	0	1	0			1	0	0	0	0	1	0			1	0	0	0	0	0	1	0			1	0	0	0	0	0	0	1	0
100	Phocoenidae	0	0	1	1	0			0	0	0	1	1	0			0	0	0	0	1	1	0			0	0	0	0	0	1	1	0			0	0	0	0	0	1	0	1	0
101	Tragulidae	0	0	1	0	0			0	0	1	1	0	0			0	0	1	0	1	0	0			0	0	0	1	0	1	0	0			0	0	0	1	0	1	0	0	0
102	Antilocapridae	1	0	0	0	0			1	0	0	0	0	0			1	0	0	0	0	0	0			1	1	0	0	0	0	0	0			1	1	0	0	0	0	0	0	0
103	Giraffidae	0	0	1	0	0			0	0	1	0	0	0			0	0	1	0	0	0	0			0	0	0	1	0	0	0	0			0	0	0	1	0	0	0	0	0
104	Cervidae	1	1	1	0	0			1	1	0	1	0	0			1	1	0	0	1	0	0			1	1	1	0	0	1	0	0			1	1	1	0	0	1	0	0	0
105	Moschidae	1	0	0	0	0			1	0	0	0	0	0			1	0	0	0	0	0	0			1	0	0	0	0	0	0	0			1	0	0	0	0	0	0	0	0
106	Bovidae	1	0	1	0	0			1	0	1	1	0	0			1	0	1	0	1	0	0			1	0	0	1	0	1	0	0			1	0	0	1	0	1	1	0	0
107	Pteropodidae	1	0	1	0	1			1	0	1	1	0	1			1	0	1	1	1	0	1			1	0	0	1	1	1	0	1			1	0	0	1	1	1	1	0	1
108	Rhinolophidae	1	0	1	0	1			1	0	1	1	0	1			1	0	1	1	1	0	1			1	0	0	1	1	1	0	1			1	0	0	1	1	1	1	0	1
109	Emballonuridae	0	1	1	0	1			0	1	1	1	0	1			0	1	1	1	1	0	1			0	0	1	1	1	1	0	1			0	0	1	1	1	1	1	0	1
110	Craseonycteridae	0	0	1	0	0			0	0	0	1	0	0			0	0	0	0	1	0	0			0	0	0	0	0	1	0	0			0	0	0	0	0	1	0	0	0
111	Rhinopomatidae	0	0	1	0	0			0	0	1	1	0	0			0	0	1	0	1	0	0			0	0	0	1	0	1	0	0			0	0	0	1	0	1	0	0	0
112	Nycteridae	0	0	1	0	0			0	0	1	1	0	0			0	0	1	1	1	0	0			0	0	0	1	1	1	0	0			0	0	0	1	1	1	0	0	0
113	Megadermatidae	0	0	1	0	1			0	0	1	1	0	1			0	0	1	0	1	0	1			0	0	0	1	0	1	0	1			0	0	0	1	0	1	1	0	1
114	Phyllostomidae	0	1	0	0	0			0	1	0	0	0	0			0	1	0	0	0	0	0			0	1	1	0	0	0	0	0			0	1	1	0	0	0	0	0	0
115	Mormoopidae	0	1	0	0	0			0	1	0	0	0	0			0	1	0	0	0	0	0			0	0	1	0	0	0	0	0			0	0	1	0	0	0	0	0	0
116	Noctilionidae	0	1	0	0	0			0	1	0	0	0	0			0	1	0	0	0	0	0			0	0	1	0	0	0	0	0			0	0	1	0	0	0	0	0	0
117	Mystacinidae	0	0	0	0	1			0	0	0	0	0	1			0	0	0	0	0	0	1			0	0	0	0	0	0	0	1			0	0	0	0	0	0	0	0	1
118	Molossidae	1	1	1	0	1			1	1	1	1	0	1			1	1	1	1	1	0	1			1	1	1	1	1	1	0	1			1	1	1	1	1	1	1	0	1
119	Myzopodidae	0	0	1	0	0			0	0	0	1	0	0			0	0	0	1	0	0	0			0	0	0	0	1	0	0	0			0	0	0	0	1	0	0	0	0
120	Thyropteridae	0	1	0	0	0			0	1	0	0	0	0			0	1	0	0	0	0	0			0	0	1	0	0	0	0	0			0	0	1	0	0	0	0	0	0
121	Furipteridae	0	1	0	0	0			0	1	0	0	0	0			0	1	0	0	0	0	0			0	0	1	0	0	0	0	0			0	0	1	0	0	0	0	0	0
122	Natalidae	0	1	0	0	0			0	1	0	0	0	0			0	1	0	0	0	0	0			0	0	1	0	0	0	0	0			0	0	1	0	0	0	0	0	0
123	Vespertilionidae	1	1	1	0	1			1	1	1	1	0	1			1	1	1	1	1	0	1			1	1	1	1	1	1	0	1			1	1	1	1	1	1	1	0	1
124	Equidae	1	0	1	0	0			1	0	1	0	0	0			1	0	1	0	0	0	0			1	0	0	1	0	0	0	0			1	0	0	1	0	0	0	0	0
125	Tapiridae	0	1	1	0	0			0	1	0	1	0	0			0	1	0	0	1	0	0			0	0	1	0	0	1	0	0			0	0	1	0	0	1	0	0	0
126	Rhinocerotidae	0	0	1	0	0			0	0	1	1	0	0			0	0	1	0	1	0	0			0	0	0	1	0	1	0	0			0	0	0	1	0	1	0	0	0
127	Manidae	1	0	1	0	0			1	0	1	1	0	0			1	0	1	0	1	0	0			1	0	0	1	0	1	0	0			1	0	0	1	0	1	0	0	0
128	Felidae	1	1	1	0	0			1	1	1	1	0	0			1	1	1	0	1	0	0			1	1	1	1	0	1	0	0			1	1	1	1	0	1	0	0	0
129	Viverridae	1	0	1	0	0			1	0	1	1	0	0			1	0	1	1	1	0	0			1	0	0	1	1	1	0	0			1	0	0	1	1	1	1	0	0
130	Herpestidae	0	0	1	0	0			0	0	1	1	0	0			0	0	1	1	1	0	0			0	0	0	1	1	1	0	0			0	0	0	1	1	1	0	0	0
131	Hyaenidae	0	0	1	0	0			0	0	1	1	0	0			0	0	1	0	1	0	0			0	0	0	1	0	1	0	0			0	0	0	1	0	1	0	0	0
132	Canidae	1	1	1	0	0			1	1	1	1	0	0			1	1	1	0	1	0	0			1	1	1	1	0	1	0	0			1	1	1	1	0	1	0	0	0
133	Ursidae	1	1	1	0	0			1	1	0	1	0	0			1	1	0	0	1	0	0			1	1	1	0	0	1	0	0			1	1	1	0	0	1	0	0	0
134	Otariidae	1	1	1	1	1			1	1	1	0	1	1			1	1	1	0	0	1	1			1	1	1	1	0	0	1	1			1	1	1	1	0	0	0	1	1
135	Odobenidae	1	0	0	1	0			1	0	0	0	1	0			1	0	0	0	0	1	0			1	0	0	0	0	0	1	0			1	0	0	0	0	0	0	1	0
136	Phocidae	1	1	1	1	1			1	1	1	0	1	1			1	1	1	0	0	1	1			1	1	1	1	0	0	1	1			1	1	1	1	0	0	0	1	1
137	Ailuridae	1	0	1	0	0			1	0	0	1	0	0			1	0	0	0	1	0	0			1	0	0	0	0	1	0	0			1	0	0	0	0	1	0	0	0
138	Mephitidae	1	1	0	0	0			1	1	0	0	0	0			1	1	0	0	0	0	0			1	1	1	0	0	0	0	0			1	1	1	0	0	0	0	0	0
139	Mustelidae	1	1	1	1	0			1	1	1	1	1	0			1	1	1	0	1	1	0			1	1	1	1	0	1	1	0			1	1	1	1	0	1	0	1	0
140	Procyonidae	1	1	0	0	0			1	1	0	0	0	0			1	1	0	0	0	0	0			1	1	1	0	0	0	0	0			1	1	1	0	0	0	0	0	0

## Sheet: Data 2
Number	Name	Hol	LA	Afr	Mar	Aus			Hol	LA	Afr	Asia	Mar	Aus			Hol	LA	Afr	Mad	Asia	Mar	Aus			Hol	Sou	LA	Afr	Mad	Asia	Mar	Aus			Hol	Sou	LA	Afr	Mad	Asia	Pac	Mar	Aus
1	Tachyglossidae	0	0	2	0	2			0	0	0	2	0	2			0	0	0	0	2	0	2			0	0	0	0	0	2	0	2			0	0	0	0	0	0	2	0	2
2	Ornithorhynchidae	0	0	0	0	1			0	0	0	0	0	1			0	0	0	0	0	0	1			0	0	0	0	0	0	0	1			0	0	0	0	0	0	0	0	1
3	Microbiotheriidae	0	1	0	0	0			0	1	0	0	0	0			0	1	0	0	0	0	0			0	0	1	0	0	0	0	0			0	0	1	0	0	0	0	0	0
4	Notoryctidae	0	0	0	0	1			0	0	0	0	0	1			0	0	0	0	0	0	1			0	0	0	0	0	0	0	1			0	0	0	0	0	0	0	0	1
5	Dasyuridae	0	0	2	0	2			0	0	0	2	0	2			0	0	0	0	2	0	2			0	0	0	0	0	2	0	2			0	0	0	0	0	0	2	0	2
6	Myrmecobiidae	0	0	0	0	1			0	0	0	0	0	1			0	0	0	0	0	0	1			0	0	0	0	0	0	0	1			0	0	0	0	0	0	0	0	1
7	Peramelidae	0	0	2	0	2			0	0	0	2	0	2			0	0	0	0	2	0	2			0	0	0	0	0	2	0	2			0	0	0	0	0	0	2	0	2
8	Peroryctidae	0	0	1	0	0			0	0	0	1	0	0			0	0	0	0	1	0	0			0	0	0	0	0	1	0	0			0	0	0	0	0	0	1	0	0
9	Tarsipedidae	0	0	0	0	1			0	0	0	0	0	1			0	0	0	0	0	0	1			0	0	0	0	0	0	0	1			0	0	0	0	0	0	0	0	1
10	Vombatidae	0	0	0	0	1			0	0	0	0	0	1			0	0	0	0	0	0	1			0	0	0	0	0	0	0	1			0	0	0	0	0	0	0	0	1
11	Phalangeridae	0	0	2	0	2			0	0	0	2	0	2			0	0	0	0	2	0	2			0	0	0	0	0	2	0	2			0	0	0	0	0	0	2	0	2
12	Burramyidae	0	0	2	0	2			0	0	0	2	0	2			0	0	0	0	2	0	2			0	0	0	0	0	2	0	2			0	0	0	0	0	0	2	0	2
13	Macropodidae	0	0	2	0	2			0	0	0	2	0	2			0	0	0	0	2	0	2			0	0	0	0	0	2	0	2			0	0	0	0	0	0	2	0	2
14	Petauridae	0	0	2	0	2			0	0	0	2	0	2			0	0	0	0	2	0	2			0	0	0	0	0	2	0	2			0	0	0	0	0	0	2	0	2
15	Phascolarctidae	0	0	0	0	1			0	0	0	0	0	1			0	0	0	0	0	0	1			0	0	0	0	0	0	0	1			0	0	0	0	0	0	0	0	1
16	Acrobatidae	0	0	2	0	2			0	0	0	2	0	2			0	0	0	0	2	0	2			0	0	0	0	0	2	0	2			0	0	0	0	0	0	2	0	2
17	Didelphidae	2	2	0	0	0			2	2	0	0	0	0			2	2	0	0	0	0	0			0	2	2	0	0	0	0	0			0	2	2	0	0	0	0	0	0
18	Caenolestidae	0	1	0	0	0			0	1	0	0	0	0			0	1	0	0	0	0	0			0	0	1	0	0	0	0	0			0	0	1	0	0	0	0	0	0
19	Macroscelididae	0	0	1	0	0			0	0	1	0	0	0			0	0	1	0	0	0	0			0	0	0	1	0	0	0	0			0	0	0	1	0	0	0	0	0
20	Tenrecidae	0	0	1	0	0			0	0	2	2	0	0			0	0	2	2	0	0	0			0	0	0	2	2	0	0	0			0	0	0	2	2	0	0	0	0
21	Chrysochloridae	0	0	1	0	0			0	0	1	0	0	0			0	0	1	0	0	0	0			0	0	0	1	0	0	0	0			0	0	0	1	0	0	0	0	0
22	Orycteropodidae	0	0	1	0	0			0	0	1	0	0	0			0	0	1	0	0	0	0			0	0	0	1	0	0	0	0			0	0	0	1	0	0	0	0	0
23	Elephantidae	0	0	1	0	0			0	0	2	2	0	0			0	0	2	0	2	0	0			0	0	0	2	0	2	0	0			0	0	0	2	0	2	0	0	0
24	Procaviidae	0	0	1	0	0			0	0	1	0	0	0			0	0	1	0	0	0	0			0	0	0	1	0	0	0	0			0	0	0	1	0	0	0	0	0
25	Dugongidae	0	0	3	3	3			0	0	4	4	4	4			0	0	4	0	4	4	4			0	0	0	4	0	4	4	4			0	0	0	5	0	5	5	5	5
26	Trichechidae	4	4	4	4	0			4	4	4	0	4	0			4	4	4	0	0	4	0			0	4	4	4	0	0	4	0			0	4	4	4	0	0	0	4	0
27	Dasypodidae	0	1	0	0	0			0	1	0	0	0	0			0	1	0	0	0	0	0			0	0	1	0	0	0	0	0			0	0	1	0	0	0	0	0	0
28	Cyclopedidae	0	1	0	0	0			0	1	0	0	0	0			0	1	0	0	0	0	0			0	0	1	0	0	0	0	0			0	0	1	0	0	0	0	0	0
29	Myrmecophagidae	0	1	0	0	0			0	1	0	0	0	0			0	1	0	0	0	0	0			0	0	1	0	0	0	0	0			0	0	1	0	0	0	0	0	0
30	Megalonychidae	0	1	0	0	0			0	1	0	0	0	0			0	1	0	0	0	0	0			0	0	1	0	0	0	0	0			0	0	1	0	0	0	0	0	0
31	Bradypodidae	0	1	0	0	0			0	1	0	0	0	0			0	1	0	0	0	0	0			0	0	1	0	0	0	0	0			0	0	1	0	0	0	0	0	0
32	Ptilocercidae	0	0	1	0	0			0	0	0	1	0	0			0	0	0	0	1	0	0			0	0	0	0	0	1	0	0			0	0	0	0	0	1	0	0	0
33	Tupaiidae	0	0	1	0	0			0	0	0	1	0	0			0	0	0	0	1	0	0			0	0	0	0	0	1	0	0			0	0	0	0	0	1	0	0	0
34	Cynocephalidae	0	0	1	0	0			0	0	0	1	0	0			0	0	0	0	1	0	0			0	0	0	0	0	1	0	0			0	0	0	0	0	1	0	0	0
35	Cheirogaleidae	0	0	1	0	0			0	0	0	1	0	0			0	0	0	1	0	0	0			0	0	0	0	1	0	0	0			0	0	0	0	1	0	0	0	0
36	Lemuridae	0	0	1	0	0			0	0	0	1	0	0			0	0	0	1	0	0	0			0	0	0	0	1	0	0	0			0	0	0	0	1	0	0	0	0
37	Lepilemuridae	0	0	1	0	0			0	0	0	1	0	0			0	0	0	1	0	0	0			0	0	0	0	1	0	0	0			0	0	0	0	1	0	0	0	0
38	Indriidae	0	0	1	0	0			0	0	0	1	0	0			0	0	0	1	0	0	0			0	0	0	0	1	0	0	0			0	0	0	0	1	0	0	0	0
39	Daubentoniidae	0	0	1	0	0			0	0	0	1	0	0			0	0	0	1	0	0	0			0	0	0	0	1	0	0	0			0	0	0	0	1	0	0	0	0
40	Lorisidae	0	0	1	0	0			0	0	2	2	0	0			0	0	2	0	2	0	0			0	0	0	2	0	2	0	0			0	0	0	2	0	2	0	0	0
41	Galagidae	0	0	1	0	0			0	0	1	0	0	0			0	0	1	0	0	0	0			0	0	0	1	0	0	0	0			0	0	0	1	0	0	0	0	0
42	Tarsiidae	0	0	1	0	0			0	0	0	1	0	0			0	0	0	0	1	0	0			0	0	0	0	0	1	0	0			0	0	0	0	0	2	2	0	0
43	Callitrichidae	0	1	0	0	0			0	1	0	0	0	0			0	1	0	0	0	0	0			0	0	1	0	0	0	0	0			0	0	1	0	0	0	0	0	0
44	Cebidae	0	1	0	0	0			0	1	0	0	0	0			0	1	0	0	0	0	0			0	0	1	0	0	0	0	0			0	0	1	0	0	0	0	0	0
45	Cercopithecidae	2	0	2	0	0			3	0	3	3	0	0			3	0	3	0	3	0	0			3	0	0	3	0	3	0	0			4	0	0	4	0	4	4	0	0
46	Hylobatidae	0	0	1	0	0			0	0	0	1	0	0			0	0	0	0	1	0	0			0	0	0	0	0	1	0	0			0	0	0	0	0	1	0	0	0
47	Hominidae	4	4	4	0	4			5	5	5	5	0	5			6	6	6	6	6	0	6			7	7	7	7	7	7	0	7			8	8	8	8	8	8	8	0	8
48	Leporidae	3	3	3	0	0			4	4	4	4	0	0			4	4	4	0	4	0	0			5	5	5	5	0	5	0	0			5	5	5	5	0	5	0	0	0
49	Ochotonidae	1	0	0	0	0			1	0	0	0	0	0			1	0	0	0	0	0	0			1	0	0	0	0	0	0	0			1	0	0	0	0	0	0	0	0
50	Aplodontiidae	1	0	0	0	0			1	0	0	0	0	0			1	0	0	0	0	0	0			1	0	0	0	0	0	0	0			1	0	0	0	0	0	0	0	0
51	Sciuridae	3	3	3	0	0			4	4	4	4	0	0			4	4	4	0	4	0	0			5	5	5	5	0	5	0	0			5	5	5	5	0	5	0	0	0
52	Gliridae	2	0	2	0	0			2	0	2	0	0	0			2	0	2	0	0	0	0			2	0	0	2	0	0	0	0			2	0	0	2	0	0	0	0	0
53	Castoridae	1	0	0	0	0			1	0	0	0	0	0			1	0	0	0	0	0	0			2	2	0	0	0	0	0	0			2	2	0	0	0	0	0	0	0
54	Geomyidae	2	2	0	0	0			2	2	0	0	0	0			2	2	0	0	0	0	0			3	3	3	0	0	0	0	0			3	3	3	0	0	0	0	0	0
55	Heteromyidae	2	2	0	0	0			2	2	0	0	0	0			2	2	0	0	0	0	0			3	3	3	0	0	0	0	0			3	3	3	0	0	0	0	0	0
56	Dipodidae	2	0	2	0	0			2	0	2	0	0	0			2	0	2	0	0	0	0			3	3	0	3	0	0	0	0			3	3	0	3	0	0	0	0	0
57	Platacanthomyidae	2	0	2	0	0			2	0	0	2	0	0			2	0	0	0	2	0	0			2	0	0	0	0	2	0	0			2	0	0	0	0	2	0	0	0
58	Spalacidae	2	0	2	0	0			3	0	3	3	0	0			3	0	3	0	3	0	0			3	0	0	3	0	3	0	0			3	0	0	3	0	3	0	0	0
59	Calomyscidae	0	0	1	0	0			0	0	1	0	0	0			0	0	1	0	0	0	0			0	0	0	1	0	0	0	0			0	0	0	1	0	0	0	0	0
60	Nesomyidae	0	0	1	0	0			0	0	2	2	0	0			0	0	2	2	0	0	0			0	0	0	2	2	0	0	0			0	0	0	2	2	0	0	0	0
61	Cricetidae	3	3	3	0	0			4	4	4	4	0	0			4	4	4	0	4	0	0			5	5	5	5	0	5	0	0			5	5	5	5	0	5	0	0	0
62	Muridae	3	0	3	0	3			4	0	4	4	0	4			4	0	4	0	4	0	4			4	0	0	4	0	4	0	4			5	0	0	5	0	5	5	0	5
63	Anomaluridae	0	0	1	0	0			0	0	1	0	0	0			0	0	1	0	0	0	0			0	0	0	1	0	0	0	0			0	0	0	1	0	0	0	0	0
64	Pedetidae	0	0	1	0	0			0	0	1	0	0	0			0	0	1	0	0	0	0			0	0	0	1	0	0	0	0			0	0	0	1	0	0	0	0	0
65	Ctenodactylidae	0	0	1	0	0			0	0	1	0	0	0			0	0	1	0	0	0	0			0	0	0	1	0	0	0	0			0	0	0	1	0	0	0	0	0
66	Hystricidae	2	0	2	0	0			3	0	3	3	0	0			3	0	3	0	3	0	0			3	0	0	3	0	3	0	0			3	0	0	3	0	3	0	0	0
67	Bathyergidae	0	0	1	0	0			0	0	1	0	0	0			0	0	1	0	0	0	0			0	0	0	1	0	0	0	0			0	0	0	1	0	0	0	0	0
68	Petromuridae	0	0	1	0	0			0	0	1	0	0	0			0	0	1	0	0	0	0			0	0	0	1	0	0	0	0			0	0	0	1	0	0	0	0	0
69	Thryonomyidae	0	0	1	0	0			0	0	1	0	0	0			0	0	1	0	0	0	0			0	0	0	1	0	0	0	0			0	0	0	1	0	0	0	0	0
70	Erethizontidae	2	2	0	0	0			2	2	0	0	0	0			2	2	0	0	0	0	0			3	3	3	0	0	0	0	0			3	3	3	0	0	0	0	0	0
71	Chinchillidae	0	1	0	0	0			0	1	0	0	0	0			0	1	0	0	0	0	0			0	0	1	0	0	0	0	0			0	0	1	0	0	0	0	0	0
72	Dinomyidae	0	1	0	0	0			0	1	0	0	0	0			0	1	0	0	0	0	0			0	0	1	0	0	0	0	0			0	0	1	0	0	0	0	0	0
73	Caviidae	0	1	0	0	0			0	1	0	0	0	0			0	1	0	0	0	0	0			0	0	1	0	0	0	0	0			0	0	1	0	0	0	0	0	0
74	Dasyproctidae	0	1	0	0	0			0	1	0	0	0	0			0	1	0	0	0	0	0			0	0	1	0	0	0	0	0			0	0	1	0	0	0	0	0	0
75	Agoutidae	0	1	0	0	0			0	1	0	0	0	0			0	1	0	0	0	0	0			0	0	1	0	0	0	0	0			0	0	1	0	0	0	0	0	0
76	Ctenomyidae	0	1	0	0	0			0	1	0	0	0	0			0	1	0	0	0	0	0			0	0	1	0	0	0	0	0			0	0	1	0	0	0	0	0	0
77	Octodontidae	0	1	0	0	0			0	1	0	0	0	0			0	1	0	0	0	0	0			0	0	1	0	0	0	0	0			0	0	1	0	0	0	0	0	0
78	Abrocomidae	0	1	0	0	0			0	1	0	0	0	0			0	1	0	0	0	0	0			0	0	1	0	0	0	0	0			0	0	1	0	0	0	0	0	0
79	Echimyidae	0	1	0	0	0			0	1	0	0	0	0			0	1	0	0	0	0	0			0	0	1	0	0	0	0	0			0	0	1	0	0	0	0	0	0
80	Capromyidae	0	1	0	0	0			0	1	0	0	0	0			0	1	0	0	0	0	0			0	0	1	0	0	0	0	0			0	0	1	0	0	0	0	0	0
81	Myocastoridae	0	1	0	0	0			0	1	0	0	0	0			0	1	0	0	0	0	0			0	0	1	0	0	0	0	0			0	0	1	0	0	0	0	0	0
82	Solenodontidae	0	1	0	0	0			0	1	0	0	0	0			0	1	0	0	0	0	0			0	0	1	0	0	0	0	0			0	0	1	0	0	0	0	0	0
83	Soricidae	3	3	3	0	0			4	4	4	4	0	0			4	4	4	0	4	0	0			5	5	5	5	0	5	0	0			5	5	5	5	0	5	0	0	0
84	Talpidae	2	0	2	0	0			2	0	0	2	0	0			2	0	0	0	2	0	0			3	3	0	0	0	3	0	0			3	3	0	0	0	3	0	0	0
85	Erinaceidae	2	0	2	0	0			3	0	3	3	0	0			3	0	3	0	3	0	0			3	0	0	3	0	3	0	0			3	0	0	3	0	3	0	0	0
86	Camelidae	2	2	0	0	0			2	2	0	0	0	0			2	2	0	0	0	0	0			2	0	2	0	0	0	0	0			2	0	2	0	0	0	0	0	0
87	Suidae	2	0	2	0	0			3	0	3	3	0	0			3	0	3	0	3	0	0			3	0	0	3	0	3	0	0			4	0	0	4	0	4	4	0	0
88	Tayassuidae	0	1	0	0	0			0	1	0	0	0	0			0	1	0	0	0	0	0			0	0	1	0	0	0	0	0			0	0	1	0	0	0	0	0	0
89	Hippopotamidae	0	0	1	0	0			0	0	1	0	0	0			0	0	1	0	0	0	0			0	0	0	1	0	0	0	0			0	0	0	1	0	0	0	0	0
90	Platanistidae	0	0	1	0	0			0	0	2	2	0	0			0	0	2	0	2	0	0			0	0	0	2	0	2	0	0			0	0	0	2	0	2	0	0	0
91	Delphinidae	0	2	0	2	0			0	2	0	0	2	0			0	2	0	0	0	2	0			0	0	2	0	0	0	2	0			0	0	2	0	0	0	0	2	0
92	Pontoporiidae	0	2	0	2	0			0	2	0	0	2	0			0	2	0	0	0	2	0			0	0	2	0	0	0	2	0			0	0	2	0	0	0	0	2	0
93	Balaenopteridae	0	0	0	1	0			0	0	0	0	1	0			0	0	0	0	0	1	0			0	0	0	0	0	0	1	0			0	0	0	0	0	0	0	1	0
94	Balaenidae	0	0	0	1	0			0	0	0	0	1	0			0	0	0	0	0	1	0			0	0	0	0	0	0	1	0			0	0	0	0	0	0	0	1	0
95	Physeteridae	0	0	0	1	0			0	0	0	0	1	0			0	0	0	0	0	1	0			0	0	0	0	0	0	1	0			0	0	0	0	0	0	0	1	0
96	Hyperoodontidae	0	0	0	1	0			0	0	0	0	1	0			0	0	0	0	0	1	0			0	0	0	0	0	0	1	0			0	0	0	0	0	0	0	1	0
97	Lipotidae	1	0	0	0	0			1	0	0	0	0	0			1	0	0	0	0	0	0			1	0	0	0	0	0	0	0			1	0	0	0	0	0	0	0	0
98	Iniidae	0	1	0	0	0			0	1	0	0	0	0			0	1	0	0	0	0	0			0	0	1	0	0	0	0	0			0	0	1	0	0	0	0	0	0
99	Monodontidae	2	0	0	2	0			2	0	0	0	2	0			2	0	0	0	0	2	0			2	0	0	0	0	0	2	0			2	0	0	0	0	0	0	2	0
100	Phocoenidae	0	0	2	2	0			0	0	0	2	2	0			0	0	0	0	2	2	0			0	0	0	0	0	2	2	0			0	0	0	0	0	2	0	2	0
101	Tragulidae	0	0	1	0	0			0	0	2	2	0	0			0	0	2	0	2	0	0			0	0	0	2	0	2	0	0			0	0	0	2	0	2	0	0	0
102	Antilocapridae	1	0	0	0	0			1	0	0	0	0	0			1	0	0	0	0	0	0			2	2	0	0	0	0	0	0			2	2	0	0	0	0	0	0	0
103	Giraffidae	0	0	1	0	0			0	0	1	0	0	0			0	0	1	0	0	0	0			0	0	0	1	0	0	0	0			0	0	0	1	0	0	0	0	0
104	Cervidae	3	3	3	0	0			3	3	0	3	0	0			3	3	0	0	3	0	0			4	4	4	0	0	4	0	0			4	4	4	0	0	4	0	0	0
105	Moschidae	1	0	0	0	0			1	0	0	0	0	0			1	0	0	0	0	0	0			1	0	0	0	0	0	0	0			1	0	0	0	0	0	0	0	0
106	Bovidae	2	0	2	0	0			3	0	3	3	0	0			3	0	3	0	3	0	0			3	0	0	3	0	3	0	0			4	0	0	4	0	4	4	0	0
107	Pteropodidae	3	0	3	0	3			4	0	4	4	0	4			5	0	5	5	5	0	5			5	0	0	5	5	5	0	5			6	0	0	6	6	6	6	0	6
108	Rhinolophidae	3	0	3	0	3			4	0	4	4	0	4			5	0	5	5	5	0	5			5	0	0	5	5	5	0	5			6	0	0	6	6	6	6	0	6
109	Emballonuridae	0	3	3	0	3			0	4	4	4	0	4			0	5	5	5	5	0	5			0	0	5	5	5	5	0	5			0	0	6	6	6	6	6	0	6
110	Craseonycteridae	0	0	1	0	0			0	0	0	1	0	0			0	0	0	0	1	0	0			0	0	0	0	0	1	0	0			0	0	0	0	0	1	0	0	0
111	Rhinopomatidae	0	0	1	0	0			0	0	2	2	0	0			0	0	2	0	2	0	0			0	0	0	2	0	2	0	0			0	0	0	2	0	2	0	0	0
112	Nycteridae	0	0	1	0	0			0	0	2	2	0	0			0	0	3	3	3	0	0			0	0	0	3	3	3	0	0			0	0	0	3	3	3	0	0	0
113	Megadermatidae	0	0	2	0	2			0	0	3	3	0	3			0	0	3	0	3	0	3			0	0	0	3	0	3	0	3			0	0	0	4	0	4	4	0	4
114	Phyllostomidae	0	1	0	0	0			0	1	0	0	0	0			0	1	0	0	0	0	0			0	2	2	0	0	0	0	0			0	2	2	0	0	0	0	0	0
115	Mormoopidae	0	1	0	0	0			0	1	0	0	0	0			0	1	0	0	0	0	0			0	0	1	0	0	0	0	0			0	0	1	0	0	0	0	0	0
116	Noctilionidae	0	1	0	0	0			0	1	0	0	0	0			0	1	0	0	0	0	0			0	0	1	0	0	0	0	0			0	0	1	0	0	0	0	0	0
117	Mystacinidae	0	0	0	0	1			0	0	0	0	0	1			0	0	0	0	0	0	1			0	0	0	0	0	0	0	1			0	0	0	0	0	0	0	0	1
118	Molossidae	4	4	4	0	4			5	5	5	5	0	5			6	6	6	6	6	0	6			7	7	7	7	7	7	0	7			8	8	8	8	8	8	8	0	8
119	Myzopodidae	0	0	1	0	0			0	0	0	1	0	0			0	0	0	1	0	0	0			0	0	0	0	1	0	0	0			0	0	0	0	1	0	0	0	0
120	Thyropteridae	0	1	0	0	0			0	1	0	0	0	0			0	1	0	0	0	0	0			0	0	1	0	0	0	0	0			0	0	1	0	0	0	0	0	0
121	Furipteridae	0	1	0	0	0			0	1	0	0	0	0			0	1	0	0	0	0	0			0	0	1	0	0	0	0	0			0	0	1	0	0	0	0	0	0
122	Natalidae	0	1	0	0	0			0	1	0	0	0	0			0	1	0	0	0	0	0			0	0	1	0	0	0	0	0			0	0	1	0	0	0	0	0	0
123	Vespertilionidae	4	4	4	0	4			5	5	5	5	0	5			6	6	6	6	6	0	6			7	7	7	7	7	7	0	7			8	8	8	8	8	8	8	0	8
124	Equidae	2	0	2	0	0			2	0	2	0	0	0			2	0	2	0	0	0	0			2	0	0	2	0	0	0	0			2	0	0	2	0	0	0	0	0
125	Tapiridae	0	2	2	0	0			0	2	0	2	0	0			0	2	0	0	2	0	0			0	0	2	0	0	2	0	0			0	0	2	0	0	2	0	0	0
126	Rhinocerotidae	0	0	1	0	0			0	0	2	2	0	0			0	0	2	0	2	0	0			0	0	0	2	0	2	0	0			0	0	0	2	0	2	0	0	0
127	Manidae	2	0	2	0	0			3	0	3	3	0	0			3	0	3	0	3	0	0			3	0	0	3	0	3	0	0			3	0	0	3	0	3	0	0	0
128	Felidae	3	3	3	0	0			4	4	4	4	0	0			4	4	4	0	4	0	0			5	5	5	5	0	5	0	0			5	5	5	5	0	5	0	0	0
129	Viverridae	2	0	2	0	0			3	0	3	3	0	0			4	0	4	4	4	0	0			4	0	0	4	4	4	0	0			5	0	0	5	5	5	5	0	0
130	Herpestidae	0	0	1	0	0			0	0	2	2	0	0			0	0	3	3	3	0	0			0	0	0	3	3	3	0	0			0	0	0	3	3	3	0	0	0
131	Hyaenidae	0	0	1	0	0			0	0	2	2	0	0			0	0	2	0	2	0	0			0	0	0	2	0	2	0	0			0	0	0	2	0	2	0	0	0
132	Canidae	3	3	3	0	0			4	4	4	4	0	0			4	4	4	0	4	0	0			5	5	5	5	0	5	0	0			5	5	5	5	0	5	0	0	0
133	Ursidae	3	3	3	0	0			3	3	0	3	0	0			3	3	0	0	3	0	0			4	4	4	0	0	4	0	0			4	4	4	0	0	4	0	0	0
134	Otariidae	5	5	5	5	5			5	5	5	0	5	5			5	5	5	0	0	5	5			6	6	6	6	0	0	6	6			6	6	6	6	0	0	0	6	6
135	Odobenidae	2	0	0	2	0			2	0	0	0	2	0			2	0	0	0	0	2	0			2	0	0	0	0	0	2	0			2	0	0	0	0	0	0	2	0
136	Phocidae	5	5	5	5	5			5	5	5	0	5	5			5	5	5	0	0	5	5			6	6	6	6	0	0	6	6			6	6	6	6	0	0	0	6	6
137	Ailuridae	2	0	2	0	0			2	0	0	2	0	0			2	0	0	0	2	0	0			2	0	0	0	0	2	0	0			2	0	0	0	0	2	0	0	0
138	Mephitidae	2	2	0	0	0			2	2	0	0	0	0			2	2	0	0	0	0	0			3	3	3	0	0	0	0	0			3	3	3	0	0	0	0	0	0
139	Mustelidae	4	4	4	4	0			5	5	5	5	5	0			5	5	5	0	5	5	0			6	6	6	6	0	6	6	0			6	6	6	6	0	6	0	6	0
140	Procyonidae	2	2	0	0	0			2	2	0	0	0	0			2	2	0	0	0	0	0			3	3	3	0	0	0	0	0			3	3	3	0	0	0	0	0	0

## Sheet: Correspondence Table
Geographical regions in the 5-6-7-8-9-region models vs Holt's et al. (2013) 34 geographical units (+ Marine)
Nine region model:
reg. 1	Hol	1	15	19	23	24	25	27	28	32
reg. 2	Sou	2	4
reg. 3	LA	3	5	6	7	8	9	10
reg. 4	Afr	11	12	13	14	16	17	20	21
reg. 5	Mad	18
reg. 6	Asia	22	26
reg. 7	Pac	29	34
reg. 8	Mar	(Marine)
reg. 9	Aus	30	31	33
Eight region Model:
reg. 1	Hol	1	15	19	23	24	25	27	28	32
reg. 2	Sou	2	4
reg. 3	LA	3	5	6	7	8	9	10
reg. 4	Afr	11	12	13	14	16	17	20	21
reg. 5	Mad	18
reg. 6	Asia	22	26	29	34
reg. 7	Mar	(Marine)
reg. 8	Aus	30	31	33
Seven region Model:
reg. 1	Hol	1	2	4	15	19	23	24	25	27	28	32
reg. 2	LA	3	5	6	7	8	9	10
reg. 3	Afr	11	12	13	14	16	17	20	21
reg. 4	Mad	18
reg. 5	Asia	22	26	29	34
reg. 6	Mar	(Marine)
reg. 7	Aus	30	31	33
Six region Model:
reg. 1	Hol	1	2	4	15	19	23	24	25	27	28	32
reg. 2	LA	3	5	6	7	8	9	10
reg. 3	Afr	11	12	13	14	16	17	18	20	21
reg. 4	Asia	22	26	29	34
reg. 5	Mar	(Marine)
reg. 6	Aus	30	31	33
Five region Model:
reg. 1	Hol	1	2	4	15	19	23	24	25	27	28	32
reg. 2	LA	3	5	6	7	8	9	10
reg. 3	Afr	11	12	13	14	16	17	18	20	21	22	26	29	34
reg. 4	Mar	(Marine)
reg. 5	Aus	30	31	33

## Sheet: Table S1
	Holarctic			Latin American			Afro-Tethyan			Madagascan			Southeast Asian			Marine			Australian
Holarctic	47	47		-36	22		-21	27		-46	6		-24	26		-43	6		-49	8
	142	187		81	73		106	83		32	10		98	84		23	19		42	14
Latin American	-36	22		55	55		-68	14		-60	4		-68	14		-51	6		-63	6
	81	73		121	264		66	32		23	5		60	38		23	19		33	9
Afro-Tethyan	-21	27		-68	14		55	55		-39	11		-11	33		-54	5		-48	11
	106	83		66	32		156	229		47	30		118	113		23	12		54	23
Madagascan	-46	6		-60	4		-39	11		17	17		-45	9		-31	0		-25	6
	32	10		23	5		47	30		53	66		43	20		0	0		33	9
Southeast Asian	-24	26		-68	14		-11	33		-45	9		55	55		-60	3		-30	17
	98	84		60	38		118	113		43	20		157	228		11	10		60	59
Marine (Oceanic)	-43	6		-51	6		-54	5		-31	0		-60	3		14	14		-31	3
	23	19		23	19		23	12		0	0		11	10		37	61		14	7
Australian	-49	8		-63	6		-48	11		-25	6		-30	17		-31	3		26	26
	42	14		33	9		54	23		33	9		60	59		14	7		77	105
	-24.5714	20.2857		-41.5714	17.2857		-26.5714	22.2857		-32.7143	7.57143		-26.1429	22.4286		-36.5714	5.28571		-31.4286	11
	74.8571	67.1429		58.1429	62.8571		81.4286	74.5714		33	20		78.1429	78.8571		18.7143	18.2857		44.7143	32.2857
	Columns 6 to 10 in Table 2 (text) for r=7
	No.6	-31.3673
	No.7	15.1633
	No.8	55.5714
	No.9	11.2857
	No. 10	47.1429

## Sheet: Table S2
	No. 1	No. 2	No. 3	No. 4	No. 5	No. 6	No. 7	No. 8	No. 9	No. 10
5-region model	45	95	0.7308	2.23	1.607	-33	19	51.72	12.5	40.9
6-region model	43.333	111	0.745	2.596	1.857	-31.166	18.5	60.89	13.533	50.867
7-region model	38.429	106.143	0.6518	2.805	1.921	-31.367	15.163	55.57	11.286	47.143
8-region model	36.625	115.875	0.6542	3.225	2.093	-29.797	14.484	62.049	11.321	54.357
9-region model	34.111	118.111	0.6253	3.535	2.193	-28.852	13.124	62.828	10.5	55.917

## Sheet: Sheet 1
Number	Name	Holarctic	Latin American	Afro-Tethyan	Madagascan	Southeast Asian	Marine	Australian
1	Tachyglossidae	0	0	0	0	1	0	1
2	Ornithorhynchidae	0	0	0	0	0	0	1
3	Microbiotheriidae	0	1	0	0	0	0	0
4	Notoryctidae	0	0	0	0	0	0	1
5	Dasyuridae	0	0	0	0	1	0	1
6	Myrmecobiidae	0	0	0	0	0	0	1
7	Peramelidae	0	0	0	0	1	0	1
8	Peroryctidae	0	0	0	0	1	0	0
9	Tarsipedidae	0	0	0	0	0	0	1
10	Vombatidae	0	0	0	0	0	0	1
11	Phalangeridae	0	0	0	0	1	0	1
12	Burramyidae	0	0	0	0	1	0	1
13	Macropodidae	0	0	0	0	1	0	1
14	Petauridae	0	0	0	0	1	0	1
15	Phascolarctidae	0	0	0	0	0	0	1
16	Acrobatidae	0	0	0	0	1	0	1
17	Didelphidae	1	1	0	0	0	0	0
18	Caenolestidae	0	1	0	0	0	0	0
19	Macroscelididae	0	0	1	0	0	0	0
20	Tenrecidae	0	0	1	1	0	0	0
21	Chrysochloridae	0	0	1	0	0	0	0
22	Orycteropodidae	0	0	1	0	0	0	0
23	Elephantidae	0	0	1	0	1	0	0
24	Procaviidae	0	0	1	0	0	0	0
25	Dugongidae	0	0	1	0	1	1	1
26	Trichechidae	1	1	1	0	0	1	0
27	Dasypodidae	0	1	0	0	0	0	0
28	Cyclopedidae	0	1	0	0	0	0	0
29	Myrmecophagidae	0	1	0	0	0	0	0
30	Megalonychidae	0	1	0	0	0	0	0
31	Bradypodidae	0	1	0	0	0	0	0
32	Ptilocercidae	0	0	0	0	1	0	0
33	Tupaiidae	0	0	0	0	1	0	0
34	Cynocephalidae	0	0	0	0	1	0	0
35	Cheirogaleidae	0	0	0	1	0	0	0
36	Lemuridae	0	0	0	1	0	0	0
37	Lepilemuridae	0	0	0	1	0	0	0
38	Indriidae	0	0	0	1	0	0	0
39	Daubentoniidae	0	0	0	1	0	0	0
40	Lorisidae	0	0	1	0	1	0	0
41	Galagidae	0	0	1	0	0	0	0
42	Tarsiidae	0	0	0	0	1	0	0
43	Callitrichidae	0	1	0	0	0	0	0
44	Cebidae	0	1	0	0	0	0	0
45	Cercopithecidae	1	0	1	0	1	0	0
46	Hylobatidae	0	0	0	0	1	0	0
47	Hominidae	1	1	1	1	1	0	1
48	Leporidae	1	1	1	0	1	0	0
49	Ochotonidae	1	0	0	0	0	0	0
50	Aplodontiidae	1	0	0	0	0	0	0
51	Sciuridae	1	1	1	0	1	0	0
52	Gliridae	1	0	1	0	0	0	0
53	Castoridae	1	0	0	0	0	0	0
54	Geomyidae	1	1	0	0	0	0	0
55	Heteromyidae	1	1	0	0	0	0	0
56	Dipodidae	1	0	1	0	0	0	0
57	Platacanthomyidae	1	0	0	0	1	0	0
58	Spalacidae	1	0	1	0	1	0	0
59	Calomyscidae	0	0	1	0	0	0	0
60	Nesomyidae	0	0	1	1	0	0	0
61	Cricetidae	1	1	1	0	1	0	0
62	Muridae	1	0	1	0	1	0	1
63	Anomaluridae	0	0	1	0	0	0	0
64	Pedetidae	0	0	1	0	0	0	0
65	Ctenodactylidae	0	0	1	0	0	0	0
66	Hystricidae	1	0	1	0	1	0	0
67	Bathyergidae	0	0	1	0	0	0	0
68	Petromuridae	0	0	1	0	0	0	0
69	Thryonomyidae	0	0	1	0	0	0	0
70	Erethizontidae	1	1	0	0	0	0	0
71	Chinchillidae	0	1	0	0	0	0	0
72	Dinomyidae	0	1	0	0	0	0	0
73	Caviidae	0	1	0	0	0	0	0
74	Dasyproctidae	0	1	0	0	0	0	0
75	Agoutidae	0	1	0	0	0	0	0
76	Ctenomyidae	0	1	0	0	0	0	0
77	Octodontidae	0	1	0	0	0	0	0
78	Abrocomidae	0	1	0	0	0	0	0
79	Echimyidae	0	1	0	0	0	0	0
80	Capromyidae	0	1	0	0	0	0	0
81	Myocastoridae	0	1	0	0	0	0	0
82	Solenodontidae	0	1	0	0	0	0	0
83	Soricidae	1	1	1	0	1	0	0
84	Talpidae	1	0	0	0	1	0	0
85	Erinaceidae	1	0	1	0	1	0	0
86	Camelidae	1	1	0	0	0	0	0
87	Suidae	1	0	1	0	1	0	0
88	Tayassuidae	0	1	0	0	0	0	0
89	Hippopotamidae	0	0	1	0	0	0	0
90	Platanistidae	0	0	1	0	1	0	0
91	Delphinidae	0	1	0	0	0	1	0
92	Pontoporiidae	0	1	0	0	0	1	0
93	Balaenopteridae	0	0	0	0	0	1	0
94	Balaenidae	0	0	0	0	0	1	0
95	Physeteridae	0	0	0	0	0	1	0
96	Hyperoodontidae	0	0	0	0	0	1	0
97	Lipotidae	1	0	0	0	0	0	0
98	Iniidae	0	1	0	0	0	0	0
99	Monodontidae	1	0	0	0	0	1	0
100	Phocoenidae	0	0	0	0	1	1	0
101	Tragulidae	0	0	1	0	1	0	0
102	Antilocapridae	1	0	0	0	0	0	0
103	Giraffidae	0	0	1	0	0	0	0
104	Cervidae	1	1	0	0	1	0	0
105	Moschidae	1	0	0	0	0	0	0
106	Bovidae	1	0	1	0	1	0	0
107	Pteropodidae	1	0	1	1	1	0	1
108	Rhinolophidae	1	0	1	1	1	0	1
109	Emballonuridae	0	1	1	1	1	0	1
110	Craseonycteridae	0	0	0	0	1	0	0
111	Rhinopomatidae	0	0	1	0	1	0	0
112	Nycteridae	0	0	1	1	1	0	0
113	Megadermatidae	0	0	1	0	1	0	1
114	Phyllostomidae	0	1	0	0	0	0	0
115	Mormoopidae	0	1	0	0	0	0	0
116	Noctilionidae	0	1	0	0	0	0	0
117	Mystacinidae	0	0	0	0	0	0	1
118	Molossidae	1	1	1	1	1	0	1
119	Myzopodidae	0	0	0	1	0	0	0
120	Thyropteridae	0	1	0	0	0	0	0
121	Furipteridae	0	1	0	0	0	0	0
122	Natalidae	0	1	0	0	0	0	0
123	Vespertilionidae	1	1	1	1	1	0	1
124	Equidae	1	0	1	0	0	0	0
125	Tapiridae	0	1	0	0	1	0	0
126	Rhinocerotidae	0	0	1	0	1	0	0
127	Manidae	1	0	1	0	1	0	0
128	Felidae	1	1	1	0	1	0	0
129	Viverridae	1	0	1	1	1	0	0
130	Herpestidae	0	0	1	1	1	0	0
131	Hyaenidae	0	0	1	0	1	0	0
132	Canidae	1	1	1	0	1	0	0
133	Ursidae	1	1	0	0	1	0	0
134	Otariidae	1	1	1	0	0	1	1
135	Odobenidae	1	0	0	0	0	1	0
136	Phocidae	1	1	1	0	0	1	1
137	Ailuridae	1	0	0	0	1	0	0
138	Mephitidae	1	1	0	0	0	0	0
139	Mustelidae	1	1	1	0	1	1	0
140	Procyonidae	1	1	0	0	0	0	0
	divi,r = Number of mammal families present in each region i	47	55	55	17	55	14	26

## Sheet: Sheet 2
Number	Name	Holarctic	Latin American	Afro-Tethyan	Madagascan	Southeast Asian	Marine	Australian
1	Tachyglossidae	0	0	0	0	2	0	2
2	Ornithorhynchidae	0	0	0	0	0	0	1
3	Microbiotheriidae	0	1	0	0	0	0	0
4	Notoryctidae	0	0	0	0	0	0	1
5	Dasyuridae	0	0	0	0	2	0	2
6	Myrmecobiidae	0	0	0	0	0	0	1
7	Peramelidae	0	0	0	0	2	0	2
8	Peroryctidae	0	0	0	0	1	0	0
9	Tarsipedidae	0	0	0	0	0	0	1
10	Vombatidae	0	0	0	0	0	0	1
11	Phalangeridae	0	0	0	0	2	0	2
12	Burramyidae	0	0	0	0	2	0	2
13	Macropodidae	0	0	0	0	2	0	2
14	Petauridae	0	0	0	0	2	0	2
15	Phascolarctidae	0	0	0	0	0	0	1
16	Acrobatidae	0	0	0	0	2	0	2
17	Didelphidae	2	2	0	0	0	0	0
18	Caenolestidae	0	1	0	0	0	0	0
19	Macroscelididae	0	0	1	0	0	0	0
20	Tenrecidae	0	0	2	2	0	0	0
21	Chrysochloridae	0	0	1	0	0	0	0
22	Orycteropodidae	0	0	1	0	0	0	0
23	Elephantidae	0	0	2	0	2	0	0
24	Procaviidae	0	0	1	0	0	0	0
25	Dugongidae	0	0	4	0	4	4	4
26	Trichechidae	4	4	4	0	0	4	0
27	Dasypodidae	0	1	0	0	0	0	0
28	Cyclopedidae	0	1	0	0	0	0	0
29	Myrmecophagidae	0	1	0	0	0	0	0
30	Megalonychidae	0	1	0	0	0	0	0
31	Bradypodidae	0	1	0	0	0	0	0
32	Ptilocercidae	0	0	0	0	1	0	0
33	Tupaiidae	0	0	0	0	1	0	0
34	Cynocephalidae	0	0	0	0	1	0	0
35	Cheirogaleidae	0	0	0	1	0	0	0
36	Lemuridae	0	0	0	1	0	0	0
37	Lepilemuridae	0	0	0	1	0	0	0
38	Indriidae	0	0	0	1	0	0	0
39	Daubentoniidae	0	0	0	1	0	0	0
40	Lorisidae	0	0	2	0	2	0	0
41	Galagidae	0	0	1	0	0	0	0
42	Tarsiidae	0	0	0	0	1	0	0
43	Callitrichidae	0	1	0	0	0	0	0
44	Cebidae	0	1	0	0	0	0	0
45	Cercopithecidae	3	0	3	0	3	0	0
46	Hylobatidae	0	0	0	0	1	0	0
47	Hominidae	6	6	6	6	6	0	6
48	Leporidae	4	4	4	0	4	0	0
49	Ochotonidae	1	0	0	0	0	0	0
50	Aplodontiidae	1	0	0	0	0	0	0
51	Sciuridae	4	4	4	0	4	0	0
52	Gliridae	2	0	2	0	0	0	0
53	Castoridae	1	0	0	0	0	0	0
54	Geomyidae	2	2	0	0	0	0	0
55	Heteromyidae	2	2	0	0	0	0	0
56	Dipodidae	2	0	2	0	0	0	0
57	Platacanthomyidae	2	0	0	0	2	0	0
58	Spalacidae	3	0	3	0	3	0	0
59	Calomyscidae	0	0	1	0	0	0	0
60	Nesomyidae	0	0	2	2	0	0	0
61	Cricetidae	4	4	4	0	4	0	0
62	Muridae	4	0	4	0	4	0	4
63	Anomaluridae	0	0	1	0	0	0	0
64	Pedetidae	0	0	1	0	0	0	0
65	Ctenodactylidae	0	0	1	0	0	0	0
66	Hystricidae	3	0	3	0	3	0	0
67	Bathyergidae	0	0	1	0	0	0	0
68	Petromuridae	0	0	1	0	0	0	0
69	Thryonomyidae	0	0	1	0	0	0	0
70	Erethizontidae	2	2	0	0	0	0	0
71	Chinchillidae	0	1	0	0	0	0	0
72	Dinomyidae	0	1	0	0	0	0	0
73	Caviidae	0	1	0	0	0	0	0
74	Dasyproctidae	0	1	0	0	0	0	0
75	Agoutidae	0	1	0	0	0	0	0
76	Ctenomyidae	0	1	0	0	0	0	0
77	Octodontidae	0	1	0	0	0	0	0
78	Abrocomidae	0	1	0	0	0	0	0
79	Echimyidae	0	1	0	0	0	0	0
80	Capromyidae	0	1	0	0	0	0	0
81	Myocastoridae	0	1	0	0	0	0	0
82	Solenodontidae	0	1	0	0	0	0	0
83	Soricidae	4	4	4	0	4	0	0
84	Talpidae	2	0	0	0	2	0	0
85	Erinaceidae	3	0	3	0	3	0	0
86	Camelidae	2	2	0	0	0	0	0
87	Suidae	3	0	3	0	3	0	0
88	Tayassuidae	0	1	0	0	0	0	0
89	Hippopotamidae	0	0	1	0	0	0	0
90	Platanistidae	0	0	2	0	2	0	0
91	Delphinidae	0	2	0	0	0	2	0
92	Pontoporiidae	0	2	0	0	0	2	0
93	Balaenopteridae	0	0	0	0	0	1	0
94	Balaenidae	0	0	0	0	0	1	0
95	Physeteridae	0	0	0	0	0	1	0
96	Hyperoodontidae	0	0	0	0	0	1	0
97	Lipotidae	1	0	0	0	0	0	0
98	Iniidae	0	1	0	0	0	0	0
99	Monodontidae	2	0	0	0	0	2	0
100	Phocoenidae	0	0	0	0	2	2	0
101	Tragulidae	0	0	2	0	2	0	0
102	Antilocapridae	1	0	0	0	0	0	0
103	Giraffidae	0	0	1	0	0	0	0
104	Cervidae	3	3	0	0	3	0	0
105	Moschidae	1	0	0	0	0	0	0
106	Bovidae	3	0	3	0	3	0	0
107	Pteropodidae	5	0	5	5	5	0	5
108	Rhinolophidae	5	0	5	5	5	0	5
109	Emballonuridae	0	5	5	5	5	0	5
110	Craseonycteridae	0	0	0	0	1	0	0
111	Rhinopomatidae	0	0	2	0	2	0	0
112	Nycteridae	0	0	3	3	3	0	0
113	Megadermatidae	0	0	3	0	3	0	3
114	Phyllostomidae	0	1	0	0	0	0	0
115	Mormoopidae	0	1	0	0	0	0	0
116	Noctilionidae	0	1	0	0	0	0	0
117	Mystacinidae	0	0	0	0	0	0	1
118	Molossidae	6	6	6	6	6	0	6
119	Myzopodidae	0	0	0	1	0	0	0
120	Thyropteridae	0	1	0	0	0	0	0
121	Furipteridae	0	1	0	0	0	0	0
122	Natalidae	0	1	0	0	0	0	0
123	Vespertilionidae	6	6	6	6	6	0	6
124	Equidae	2	0	2	0	0	0	0
125	Tapiridae	0	2	0	0	2	0	0
126	Rhinocerotidae	0	0	2	0	2	0	0
127	Manidae	3	0	3	0	3	0	0
128	Felidae	4	4	4	0	4	0	0
129	Viverridae	4	0	4	4	4	0	0
130	Herpestidae	0	0	3	3	3	0	0
131	Hyaenidae	0	0	2	0	2	0	0
132	Canidae	4	4	4	0	4	0	0
133	Ursidae	3	3	0	0	3	0	0
134	Otariidae	5	5	5	0	0	5	5
135	Odobenidae	2	0	0	0	0	2	0
136	Phocidae	5	5	5	0	0	5	5
137	Ailuridae	2	0	0	0	2	0	0
138	Mephitidae	2	2	0	0	0	0	0
139	Mustelidae	5	5	5	0	5	5	0
140	Procyonidae	2	2	0	0	0	0	0
zi,r = total cosmopolitanism of a given region i (zeroth moment)		142	121	156	53	157	37	77

## Sheet: Sheet 3
Number	Name	Holarctic	Latin American	Afro-Tethyan	Madagascan	Southeast Asian	Marine	Australian			HOL&HOL	HOL&LAT	HOL&AFR	HOL&MAD	HOL&SEA	HOL&OCE	HOL&AUS		LAT&HOL	LAT&LAT	LAT&AFR	LAT&MAD	LAT&SEA	LAT&OCE	LAT&AUS		AFR&HOL	AFR&LAT	AFR&AFR	AFR&MAD	AFR&SEA	AFR&OCE	AFR&AUS		MAD&HOL	MAD&LAT	MAD&AFR	MAD&MAD	MAD&SEA	MAD&OCE	MAD&AUS		SEA&HOL	SEA&LAT	SEA&AFR	SEA&MAD	SEA&SEA	SEA&OCE	SEA&AUS
1	Tachyglossidae	0	0	0	0	1	0	1			0	0	0	0	0	0	0		0	0	0	0	0	0	0		0	0	0	0	0	0	0		0	0	0	0	0	0	0		0	0	0	0	1	0	1
2	Ornithorhynchidae	0	0	0	0	0	0	1			0	0	0	0	0	0	0		0	0	0	0	0	0	0		0	0	0	0	0	0	0		0	0	0	0	0	0	0		0	0	0	0	0	0	0
3	Microbiotheriidae	0	1	0	0	0	0	0			0	0	0	0	0	0	0		0	1	0	0	0	0	0		0	0	0	0	0	0	0		0	0	0	0	0	0	0		0	0	0	0	0	0	0
4	Notoryctidae	0	0	0	0	0	0	1			0	0	0	0	0	0	0		0	0	0	0	0	0	0		0	0	0	0	0	0	0		0	0	0	0	0	0	0		0	0	0	0	0	0	0
5	Dasyuridae	0	0	0	0	1	0	1			0	0	0	0	0	0	0		0	0	0	0	0	0	0		0	0	0	0	0	0	0		0	0	0	0	0	0	0		0	0	0	0	1	0	1
6	Myrmecobiidae	0	0	0	0	0	0	1			0	0	0	0	0	0	0		0	0	0	0	0	0	0		0	0	0	0	0	0	0		0	0	0	0	0	0	0		0	0	0	0	0	0	0
7	Peramelidae	0	0	0	0	1	0	1			0	0	0	0	0	0	0		0	0	0	0	0	0	0		0	0	0	0	0	0	0		0	0	0	0	0	0	0		0	0	0	0	1	0	1
8	Peroryctidae	0	0	0	0	1	0	0			0	0	0	0	0	0	0		0	0	0	0	0	0	0		0	0	0	0	0	0	0		0	0	0	0	0	0	0		0	0	0	0	1	0	0
9	Tarsipedidae	0	0	0	0	0	0	1			0	0	0	0	0	0	0		0	0	0	0	0	0	0		0	0	0	0	0	0	0		0	0	0	0	0	0	0		0	0	0	0	0	0	0
10	Vombatidae	0	0	0	0	0	0	1			0	0	0	0	0	0	0		0	0	0	0	0	0	0		0	0	0	0	0	0	0		0	0	0	0	0	0	0		0	0	0	0	0	0	0
11	Phalangeridae	0	0	0	0	1	0	1			0	0	0	0	0	0	0		0	0	0	0	0	0	0		0	0	0	0	0	0	0		0	0	0	0	0	0	0		0	0	0	0	1	0	1
12	Burramyidae	0	0	0	0	1	0	1			0	0	0	0	0	0	0		0	0	0	0	0	0	0		0	0	0	0	0	0	0		0	0	0	0	0	0	0		0	0	0	0	1	0	1
13	Macropodidae	0	0	0	0	1	0	1			0	0	0	0	0	0	0		0	0	0	0	0	0	0		0	0	0	0	0	0	0		0	0	0	0	0	0	0		0	0	0	0	1	0	1
14	Petauridae	0	0	0	0	1	0	1			0	0	0	0	0	0	0		0	0	0	0	0	0	0		0	0	0	0	0	0	0		0	0	0	0	0	0	0		0	0	0	0	1	0	1
15	Phascolarctidae	0	0	0	0	0	0	1			0	0	0	0	0	0	0		0	0	0	0	0	0	0		0	0	0	0	0	0	0		0	0	0	0	0	0	0		0	0	0	0	0	0	0
16	Acrobatidae	0	0	0	0	1	0	1			0	0	0	0	0	0	0		0	0	0	0	0	0	0		0	0	0	0	0	0	0		0	0	0	0	0	0	0		0	0	0	0	1	0	1
17	Didelphidae	1	1	0	0	0	0	0			1	1	0	0	0	0	0		1	1	0	0	0	0	0		0	0	0	0	0	0	0		0	0	0	0	0	0	0		0	0	0	0	0	0	0
18	Caenolestidae	0	1	0	0	0	0	0			0	0	0	0	0	0	0		0	1	0	0	0	0	0		0	0	0	0	0	0	0		0	0	0	0	0	0	0		0	0	0	0	0	0	0
19	Macroscelididae	0	0	1	0	0	0	0			0	0	0	0	0	0	0		0	0	0	0	0	0	0		0	0	1	0	0	0	0		0	0	0	0	0	0	0		0	0	0	0	0	0	0
20	Tenrecidae	0	0	1	1	0	0	0			0	0	0	0	0	0	0		0	0	0	0	0	0	0		0	0	1	1	0	0	0		0	0	1	1	0	0	0		0	0	0	0	0	0	0
21	Chrysochloridae	0	0	1	0	0	0	0			0	0	0	0	0	0	0		0	0	0	0	0	0	0		0	0	1	0	0	0	0		0	0	0	0	0	0	0		0	0	0	0	0	0	0
22	Orycteropodidae	0	0	1	0	0	0	0			0	0	0	0	0	0	0		0	0	0	0	0	0	0		0	0	1	0	0	0	0		0	0	0	0	0	0	0		0	0	0	0	0	0	0
23	Elephantidae	0	0	1	0	1	0	0			0	0	0	0	0	0	0		0	0	0	0	0	0	0		0	0	1	0	1	0	0		0	0	0	0	0	0	0		0	0	1	0	1	0	0
24	Procaviidae	0	0	1	0	0	0	0			0	0	0	0	0	0	0		0	0	0	0	0	0	0		0	0	1	0	0	0	0		0	0	0	0	0	0	0		0	0	0	0	0	0	0
25	Dugongidae	0	0	1	0	1	1	1			0	0	0	0	0	0	0		0	0	0	0	0	0	0		0	0	1	0	1	1	1		0	0	0	0	0	0	0		0	0	1	0	1	1	1
26	Trichechidae	1	1	1	0	0	1	0			1	1	1	0	0	1	0		1	1	1	0	0	1	0		1	1	1	0	0	1	0		0	0	0	0	0	0	0		0	0	0	0	0	0	0
27	Dasypodidae	0	1	0	0	0	0	0			0	0	0	0	0	0	0		0	1	0	0	0	0	0		0	0	0	0	0	0	0		0	0	0	0	0	0	0		0	0	0	0	0	0	0
28	Cyclopedidae	0	1	0	0	0	0	0			0	0	0	0	0	0	0		0	1	0	0	0	0	0		0	0	0	0	0	0	0		0	0	0	0	0	0	0		0	0	0	0	0	0	0
29	Myrmecophagidae	0	1	0	0	0	0	0			0	0	0	0	0	0	0		0	1	0	0	0	0	0		0	0	0	0	0	0	0		0	0	0	0	0	0	0		0	0	0	0	0	0	0
30	Megalonychidae	0	1	0	0	0	0	0			0	0	0	0	0	0	0		0	1	0	0	0	0	0		0	0	0	0	0	0	0		0	0	0	0	0	0	0		0	0	0	0	0	0	0
31	Bradypodidae	0	1	0	0	0	0	0			0	0	0	0	0	0	0		0	1	0	0	0	0	0		0	0	0	0	0	0	0		0	0	0	0	0	0	0		0	0	0	0	0	0	0
32	Ptilocercidae	0	0	0	0	1	0	0			0	0	0	0	0	0	0		0	0	0	0	0	0	0		0	0	0	0	0	0	0		0	0	0	0	0	0	0		0	0	0	0	1	0	0
33	Tupaiidae	0	0	0	0	1	0	0			0	0	0	0	0	0	0		0	0	0	0	0	0	0		0	0	0	0	0	0	0		0	0	0	0	0	0	0		0	0	0	0	1	0	0
34	Cynocephalidae	0	0	0	0	1	0	0			0	0	0	0	0	0	0		0	0	0	0	0	0	0		0	0	0	0	0	0	0		0	0	0	0	0	0	0		0	0	0	0	1	0	0
35	Cheirogaleidae	0	0	0	1	0	0	0			0	0	0	0	0	0	0		0	0	0	0	0	0	0		0	0	0	0	0	0	0		0	0	0	1	0	0	0		0	0	0	0	0	0	0
36	Lemuridae	0	0	0	1	0	0	0			0	0	0	0	0	0	0		0	0	0	0	0	0	0		0	0	0	0	0	0	0		0	0	0	1	0	0	0		0	0	0	0	0	0	0
37	Lepilemuridae	0	0	0	1	0	0	0			0	0	0	0	0	0	0		0	0	0	0	0	0	0		0	0	0	0	0	0	0		0	0	0	1	0	0	0		0	0	0	0	0	0	0
38	Indriidae	0	0	0	1	0	0	0			0	0	0	0	0	0	0		0	0	0	0	0	0	0		0	0	0	0	0	0	0		0	0	0	1	0	0	0		0	0	0	0	0	0	0
39	Daubentoniidae	0	0	0	1	0	0	0			0	0	0	0	0	0	0		0	0	0	0	0	0	0		0	0	0	0	0	0	0		0	0	0	1	0	0	0		0	0	0	0	0	0	0
40	Lorisidae	0	0	1	0	1	0	0			0	0	0	0	0	0	0		0	0	0	0	0	0	0		0	0	1	0	1	0	0		0	0	0	0	0	0	0		0	0	1	0	1	0	0
41	Galagidae	0	0	1	0	0	0	0			0	0	0	0	0	0	0		0	0	0	0	0	0	0		0	0	1	0	0	0	0		0	0	0	0	0	0	0		0	0	0	0	0	0	0
42	Tarsiidae	0	0	0	0	1	0	0			0	0	0	0	0	0	0		0	0	0	0	0	0	0		0	0	0	0	0	0	0		0	0	0	0	0	0	0		0	0	0	0	1	0	0
43	Callitrichidae	0	1	0	0	0	0	0			0	0	0	0	0	0	0		0	1	0	0	0	0	0		0	0	0	0	0	0	0		0	0	0	0	0	0	0		0	0	0	0	0	0	0
44	Cebidae	0	1	0	0	0	0	0			0	0	0	0	0	0	0		0	1	0	0	0	0	0		0	0	0	0	0	0	0		0	0	0	0	0	0	0		0	0	0	0	0	0	0
45	Cercopithecidae	1	0	1	0	1	0	0			1	0	1	0	1	0	0		0	0	0	0	0	0	0		1	0	1	0	1	0	0		0	0	0	0	0	0	0		1	0	1	0	1	0	0
46	Hylobatidae	0	0	0	0	1	0	0			0	0	0	0	0	0	0		0	0	0	0	0	0	0		0	0	0	0	0	0	0		0	0	0	0	0	0	0		0	0	0	0	1	0	0
47	Hominidae	1	1	1	1	1	0	1			1	1	1	1	1	0	1		1	1	1	1	1	0	1		1	1	1	1	1	0	1		1	1	1	1	1	0	1		1	1	1	1	1	0	1
48	Leporidae	1	1	1	0	1	0	0			1	1	1	0	1	0	0		1	1	1	0	1	0	0		1	1	1	0	1	0	0		0	0	0	0	0	0	0		1	1	1	0	1	0	0
49	Ochotonidae	1	0	0	0	0	0	0			1	0	0	0	0	0	0		0	0	0	0	0	0	0		0	0	0	0	0	0	0		0	0	0	0	0	0	0		0	0	0	0	0	0	0
50	Aplodontiidae	1	0	0	0	0	0	0			1	0	0	0	0	0	0		0	0	0	0	0	0	0		0	0	0	0	0	0	0		0	0	0	0	0	0	0		0	0	0	0	0	0	0
51	Sciuridae	1	1	1	0	1	0	0			1	1	1	0	1	0	0		1	1	1	0	1	0	0		1	1	1	0	1	0	0		0	0	0	0	0	0	0		1	1	1	0	1	0	0
52	Gliridae	1	0	1	0	0	0	0			1	0	1	0	0	0	0		0	0	0	0	0	0	0		1	0	1	0	0	0	0		0	0	0	0	0	0	0		0	0	0	0	0	0	0
53	Castoridae	1	0	0	0	0	0	0			1	0	0	0	0	0	0		0	0	0	0	0	0	0		0	0	0	0	0	0	0		0	0	0	0	0	0	0		0	0	0	0	0	0	0
54	Geomyidae	1	1	0	0	0	0	0			1	1	0	0	0	0	0		1	1	0	0	0	0	0		0	0	0	0	0	0	0		0	0	0	0	0	0	0		0	0	0	0	0	0	0
55	Heteromyidae	1	1	0	0	0	0	0			1	1	0	0	0	0	0		1	1	0	0	0	0	0		0	0	0	0	0	0	0		0	0	0	0	0	0	0		0	0	0	0	0	0	0
56	Dipodidae	1	0	1	0	0	0	0			1	0	1	0	0	0	0		0	0	0	0	0	0	0		1	0	1	0	0	0	0		0	0	0	0	0	0	0		0	0	0	0	0	0	0
57	Platacanthomyidae	1	0	0	0	1	0	0			1	0	0	0	1	0	0		0	0	0	0	0	0	0		0	0	0	0	0	0	0		0	0	0	0	0	0	0		1	0	0	0	1	0	0
58	Spalacidae	1	0	1	0	1	0	0			1	0	1	0	1	0	0		0	0	0	0	0	0	0		1	0	1	0	1	0	0		0	0	0	0	0	0	0		1	0	1	0	1	0	0
59	Calomyscidae	0	0	1	0	0	0	0			0	0	0	0	0	0	0		0	0	0	0	0	0	0		0	0	1	0	0	0	0		0	0	0	0	0	0	0		0	0	0	0	0	0	0
60	Nesomyidae	0	0	1	1	0	0	0			0	0	0	0	0	0	0		0	0	0	0	0	0	0		0	0	1	1	0	0	0		0	0	1	1	0	0	0		0	0	0	0	0	0	0
61	Cricetidae	1	1	1	0	1	0	0			1	1	1	0	1	0	0		1	1	1	0	1	0	0		1	1	1	0	1	0	0		0	0	0	0	0	0	0		1	1	1	0	1	0	0
62	Muridae	1	0	1	0	1	0	1			1	0	1	0	1	0	1		0	0	0	0	0	0	0		1	0	1	0	1	0	1		0	0	0	0	0	0	0		1	0	1	0	1	0	1
63	Anomaluridae	0	0	1	0	0	0	0			0	0	0	0	0	0	0		0	0	0	0	0	0	0		0	0	1	0	0	0	0		0	0	0	0	0	0	0		0	0	0	0	0	0	0
64	Pedetidae	0	0	1	0	0	0	0			0	0	0	0	0	0	0		0	0	0	0	0	0	0		0	0	1	0	0	0	0		0	0	0	0	0	0	0		0	0	0	0	0	0	0
65	Ctenodactylidae	0	0	1	0	0	0	0			0	0	0	0	0	0	0		0	0	0	0	0	0	0		0	0	1	0	0	0	0		0	0	0	0	0	0	0		0	0	0	0	0	0	0
66	Hystricidae	1	0	1	0	1	0	0			1	0	1	0	1	0	0		0	0	0	0	0	0	0		1	0	1	0	1	0	0		0	0	0	0	0	0	0		1	0	1	0	1	0	0
67	Bathyergidae	0	0	1	0	0	0	0			0	0	0	0	0	0	0		0	0	0	0	0	0	0		0	0	1	0	0	0	0		0	0	0	0	0	0	0		0	0	0	0	0	0	0
68	Petromuridae	0	0	1	0	0	0	0			0	0	0	0	0	0	0		0	0	0	0	0	0	0		0	0	1	0	0	0	0		0	0	0	0	0	0	0		0	0	0	0	0	0	0
69	Thryonomyidae	0	0	1	0	0	0	0			0	0	0	0	0	0	0		0	0	0	0	0	0	0		0	0	1	0	0	0	0		0	0	0	0	0	0	0		0	0	0	0	0	0	0
70	Erethizontidae	1	1	0	0	0	0	0			1	1	0	0	0	0	0		1	1	0	0	0	0	0		0	0	0	0	0	0	0		0	0	0	0	0	0	0		0	0	0	0	0	0	0
71	Chinchillidae	0	1	0	0	0	0	0			0	0	0	0	0	0	0		0	1	0	0	0	0	0		0	0	0	0	0	0	0		0	0	0	0	0	0	0		0	0	0	0	0	0	0
72	Dinomyidae	0	1	0	0	0	0	0			0	0	0	0	0	0	0		0	1	0	0	0	0	0		0	0	0	0	0	0	0		0	0	0	0	0	0	0		0	0	0	0	0	0	0
73	Caviidae	0	1	0	0	0	0	0			0	0	0	0	0	0	0		0	1	0	0	0	0	0		0	0	0	0	0	0	0		0	0	0	0	0	0	0		0	0	0	0	0	0	0
74	Dasyproctidae	0	1	0	0	0	0	0			0	0	0	0	0	0	0		0	1	0	0	0	0	0		0	0	0	0	0	0	0		0	0	0	0	0	0	0		0	0	0	0	0	0	0
75	Agoutidae	0	1	0	0	0	0	0			0	0	0	0	0	0	0		0	1	0	0	0	0	0		0	0	0	0	0	0	0		0	0	0	0	0	0	0		0	0	0	0	0	0	0
76	Ctenomyidae	0	1	0	0	0	0	0			0	0	0	0	0	0	0		0	1	0	0	0	0	0		0	0	0	0	0	0	0		0	0	0	0	0	0	0		0	0	0	0	0	0	0
77	Octodontidae	0	1	0	0	0	0	0			0	0	0	0	0	0	0		0	1	0	0	0	0	0		0	0	0	0	0	0	0		0	0	0	0	0	0	0		0	0	0	0	0	0	0
78	Abrocomidae	0	1	0	0	0	0	0			0	0	0	0	0	0	0		0	1	0	0	0	0	0		0	0	0	0	0	0	0		0	0	0	0	0	0	0		0	0	0	0	0	0	0
79	Echimyidae	0	1	0	0	0	0	0			0	0	0	0	0	0	0		0	1	0	0	0	0	0		0	0	0	0	0	0	0		0	0	0	0	0	0	0		0	0	0	0	0	0	0
80	Capromyidae	0	1	0	0	0	0	0			0	0	0	0	0	0	0		0	1	0	0	0	0	0		0	0	0	0	0	0	0		0	0	0	0	0	0	0		0	0	0	0	0	0	0
81	Myocastoridae	0	1	0	0	0	0	0			0	0	0	0	0	0	0		0	1	0	0	0	0	0		0	0	0	0	0	0	0		0	0	0	0	0	0	0		0	0	0	0	0	0	0
82	Solenodontidae	0	1	0	0	0	0	0			0	0	0	0	0	0	0		0	1	0	0	0	0	0		0	0	0	0	0	0	0		0	0	0	0	0	0	0		0	0	0	0	0	0	0
83	Soricidae	1	1	1	0	1	0	0			1	1	1	0	1	0	0		1	1	1	0	1	0	0		1	1	1	0	1	0	0		0	0	0	0	0	0	0		1	1	1	0	1	0	0
84	Talpidae	1	0	0	0	1	0	0			1	0	0	0	1	0	0		0	0	0	0	0	0	0		0	0	0	0	0	0	0		0	0	0	0	0	0	0		1	0	0	0	1	0	0
85	Erinaceidae	1	0	1	0	1	0	0			1	0	1	0	1	0	0		0	0	0	0	0	0	0		1	0	1	0	1	0	0		0	0	0	0	0	0	0		1	0	1	0	1	0	0
86	Camelidae	1	1	0	0	0	0	0			1	1	0	0	0	0	0		1	1	0	0	0	0	0		0	0	0	0	0	0	0		0	0	0	0	0	0	0		0	0	0	0	0	0	0
87	Suidae	1	0	1	0	1	0	0			1	0	1	0	1	0	0		0	0	0	0	0	0	0		1	0	1	0	1	0	0		0	0	0	0	0	0	0		1	0	1	0	1	0	0
88	Tayassuidae	0	1	0	0	0	0	0			0	0	0	0	0	0	0		0	1	0	0	0	0	0		0	0	0	0	0	0	0		0	0	0	0	0	0	0		0	0	0	0	0	0	0
89	Hippopotamidae	0	0	1	0	0	0	0			0	0	0	0	0	0	0		0	0	0	0	0	0	0		0	0	1	0	0	0	0		0	0	0	0	0	0	0		0	0	0	0	0	0	0
90	Platanistidae	0	0	1	0	1	0	0			0	0	0	0	0	0	0		0	0	0	0	0	0	0		0	0	1	0	1	0	0		0	0	0	0	0	0	0		0	0	1	0	1	0	0
91	Delphinidae	0	1	0	0	0	1	0			0	0	0	0	0	0	0		0	1	0	0	0	1	0		0	0	0	0	0	0	0		0	0	0	0	0	0	0		0	0	0	0	0	0	0
92	Pontoporiidae	0	1	0	0	0	1	0			0	0	0	0	0	0	0		0	1	0	0	0	1	0		0	0	0	0	0	0	0		0	0	0	0	0	0	0		0	0	0	0	0	0	0
93	Balaenopteridae	0	0	0	0	0	1	0			0	0	0	0	0	0	0		0	0	0	0	0	0	0		0	0	0	0	0	0	0		0	0	0	0	0	0	0		0	0	0	0	0	0	0
94	Balaenidae	0	0	0	0	0	1	0			0	0	0	0	0	0	0		0	0	0	0	0	0	0		0	0	0	0	0	0	0		0	0	0	0	0	0	0		0	0	0	0	0	0	0
95	Physeteridae	0	0	0	0	0	1	0			0	0	0	0	0	0	0		0	0	0	0	0	0	0		0	0	0	0	0	0	0		0	0	0	0	0	0	0		0	0	0	0	0	0	0
96	Hyperoodontidae	0	0	0	0	0	1	0			0	0	0	0	0	0	0		0	0	0	0	0	0	0		0	0	0	0	0	0	0		0	0	0	0	0	0	0		0	0	0	0	0	0	0
97	Lipotidae	1	0	0	0	0	0	0			1	0	0	0	0	0	0		0	0	0	0	0	0	0		0	0	0	0	0	0	0		0	0	0	0	0	0	0		0	0	0	0	0	0	0
98	Iniidae	0	1	0	0	0	0	0			0	0	0	0	0	0	0		0	1	0	0	0	0	0		0	0	0	0	0	0	0		0	0	0	0	0	0	0		0	0	0	0	0	0	0
99	Monodontidae	1	0	0	0	0	1	0			1	0	0	0	0	1	0		0	0	0	0	0	0	0		0	0	0	0	0	0	0		0	0	0	0	0	0	0		0	0	0	0	0	0	0
100	Phocoenidae	0	0	0	0	1	1	0			0	0	0	0	0	0	0		0	0	0	0	0	0	0		0	0	0	0	0	0	0		0	0	0	0	0	0	0		0	0	0	0	1	1	0
101	Tragulidae	0	0	1	0	1	0	0			0	0	0	0	0	0	0		0	0	0	0	0	0	0		0	0	1	0	1	0	0		0	0	0	0	0	0	0		0	0	1	0	1	0	0
102	Antilocapridae	1	0	0	0	0	0	0			1	0	0	0	0	0	0		0	0	0	0	0	0	0		0	0	0	0	0	0	0		0	0	0	0	0	0	0		0	0	0	0	0	0	0
103	Giraffidae	0	0	1	0	0	0	0			0	0	0	0	0	0	0		0	0	0	0	0	0	0		0	0	1	0	0	0	0		0	0	0	0	0	0	0		0	0	0	0	0	0	0
104	Cervidae	1	1	0	0	1	0	0			1	1	0	0	1	0	0		1	1	0	0	1	0	0		0	0	0	0	0	0	0		0	0	0	0	0	0	0		1	1	0	0	1	0	0
105	Moschidae	1	0	0	0	0	0	0			1	0	0	0	0	0	0		0	0	0	0	0	0	0		0	0	0	0	0	0	0		0	0	0	0	0	0	0		0	0	0	0	0	0	0
106	Bovidae	1	0	1	0	1	0	0			1	0	1	0	1	0	0		0	0	0	0	0	0	0		1	0	1	0	1	0	0		0	0	0	0	0	0	0		1	0	1	0	1	0	0
107	Pteropodidae	1	0	1	1	1	0	1			1	0	1	1	1	0	1		0	0	0	0	0	0	0		1	0	1	1	1	0	1		1	0	1	1	1	0	1		1	0	1	1	1	0	1
108	Rhinolophidae	1	0	1	1	1	0	1			1	0	1	1	1	0	1		0	0	0	0	0	0	0		1	0	1	1	1	0	1		1	0	1	1	1	0	1		1	0	1	1	1	0	1
109	Emballonuridae	0	1	1	1	1	0	1			0	0	0	0	0	0	0		0	1	1	1	1	0	1		0	1	1	1	1	0	1		0	1	1	1	1	0	1		0	1	1	1	1	0	1
110	Craseonycteridae	0	0	0	0	1	0	0			0	0	0	0	0	0	0		0	0	0	0	0	0	0		0	0	0	0	0	0	0		0	0	0	0	0	0	0		0	0	0	0	1	0	0
111	Rhinopomatidae	0	0	1	0	1	0	0			0	0	0	0	0	0	0		0	0	0	0	0	0	0		0	0	1	0	1	0	0		0	0	0	0	0	0	0		0	0	1	0	1	0	0
112	Nycteridae	0	0	1	1	1	0	0			0	0	0	0	0	0	0		0	0	0	0	0	0	0		0	0	1	1	1	0	0		0	0	1	1	1	0	0		0	0	1	1	1	0	0
113	Megadermatidae	0	0	1	0	1	0	1			0	0	0	0	0	0	0		0	0	0	0	0	0	0		0	0	1	0	1	0	1		0	0	0	0	0	0	0		0	0	1	0	1	0	1
114	Phyllostomidae	0	1	0	0	0	0	0			0	0	0	0	0	0	0		0	1	0	0	0	0	0		0	0	0	0	0	0	0		0	0	0	0	0	0	0		0	0	0	0	0	0	0
115	Mormoopidae	0	1	0	0	0	0	0			0	0	0	0	0	0	0		0	1	0	0	0	0	0		0	0	0	0	0	0	0		0	0	0	0	0	0	0		0	0	0	0	0	0	0
116	Noctilionidae	0	1	0	0	0	0	0			0	0	0	0	0	0	0		0	1	0	0	0	0	0		0	0	0	0	0	0	0		0	0	0	0	0	0	0		0	0	0	0	0	0	0
117	Mystacinidae	0	0	0	0	0	0	1			0	0	0	0	0	0	0		0	0	0	0	0	0	0		0	0	0	0	0	0	0		0	0	0	0	0	0	0		0	0	0	0	0	0	0
118	Molossidae	1	1	1	1	1	0	1			1	1	1	1	1	0	1		1	1	1	1	1	0	1		1	1	1	1	1	0	1		1	1	1	1	1	0	1		1	1	1	1	1	0	1
119	Myzopodidae	0	0	0	1	0	0	0			0	0	0	0	0	0	0		0	0	0	0	0	0	0		0	0	0	0	0	0	0		0	0	0	1	0	0	0		0	0	0	0	0	0	0
120	Thyropteridae	0	1	0	0	0	0	0			0	0	0	0	0	0	0		0	1	0	0	0	0	0		0	0	0	0	0	0	0		0	0	0	0	0	0	0		0	0	0	0	0	0	0
121	Furipteridae	0	1	0	0	0	0	0			0	0	0	0	0	0	0		0	1	0	0	0	0	0		0	0	0	0	0	0	0		0	0	0	0	0	0	0		0	0	0	0	0	0	0
122	Natalidae	0	1	0	0	0	0	0			0	0	0	0	0	0	0		0	1	0	0	0	0	0		0	0	0	0	0	0	0		0	0	0	0	0	0	0		0	0	0	0	0	0	0
123	Vespertilionidae	1	1	1	1	1	0	1			1	1	1	1	1	0	1		1	1	1	1	1	0	1		1	1	1	1	1	0	1		1	1	1	1	1	0	1		1	1	1	1	1	0	1
124	Equidae	1	0	1	0	0	0	0			1	0	1	0	0	0	0		0	0	0	0	0	0	0		1	0	1	0	0	0	0		0	0	0	0	0	0	0		0	0	0	0	0	0	0
125	Tapiridae	0	1	0	0	1	0	0			0	0	0	0	0	0	0		0	1	0	0	1	0	0		0	0	0	0	0	0	0		0	0	0	0	0	0	0		0	1	0	0	1	0	0
126	Rhinocerotidae	0	0	1	0	1	0	0			0	0	0	0	0	0	0		0	0	0	0	0	0	0		0	0	1	0	1	0	0		0	0	0	0	0	0	0		0	0	1	0	1	0	0
127	Manidae	1	0	1	0	1	0	0			1	0	1	0	1	0	0		0	0	0	0	0	0	0		1	0	1	0	1	0	0		0	0	0	0	0	0	0		1	0	1	0	1	0	0
128	Felidae	1	1	1	0	1	0	0			1	1	1	0	1	0	0		1	1	1	0	1	0	0		1	1	1	0	1	0	0		0	0	0	0	0	0	0		1	1	1	0	1	0	0
129	Viverridae	1	0	1	1	1	0	0			1	0	1	1	1	0	0		0	0	0	0	0	0	0		1	0	1	1	1	0	0		1	0	1	1	1	0	0		1	0	1	1	1	0	0
130	Herpestidae	0	0	1	1	1	0	0			0	0	0	0	0	0	0		0	0	0	0	0	0	0		0	0	1	1	1	0	0		0	0	1	1	1	0	0		0	0	1	1	1	0	0
131	Hyaenidae	0	0	1	0	1	0	0			0	0	0	0	0	0	0		0	0	0	0	0	0	0		0	0	1	0	1	0	0		0	0	0	0	0	0	0		0	0	1	0	1	0	0
132	Canidae	1	1	1	0	1	0	0			1	1	1	0	1	0	0		1	1	1	0	1	0	0		1	1	1	0	1	0	0		0	0	0	0	0	0	0		1	1	1	0	1	0	0
133	Ursidae	1	1	0	0	1	0	0			1	1	0	0	1	0	0		1	1	0	0	1	0	0		0	0	0	0	0	0	0		0	0	0	0	0	0	0		1	1	0	0	1	0	0
134	Otariidae	1	1	1	0	0	1	1			1	1	1	0	0	1	1		1	1	1	0	0	1	1		1	1	1	0	0	1	1		0	0	0	0	0	0	0		0	0	0	0	0	0	0
135	Odobenidae	1	0	0	0	0	1	0			1	0	0	0	0	1	0		0	0	0	0	0	0	0		0	0	0	0	0	0	0		0	0	0	0	0	0	0		0	0	0	0	0	0	0
136	Phocidae	1	1	1	0	0	1	1			1	1	1	0	0	1	1		1	1	1	0	0	1	1		1	1	1	0	0	1	1		0	0	0	0	0	0	0		0	0	0	0	0	0	0
137	Ailuridae	1	0	0	0	1	0	0			1	0	0	0	1	0	0		0	0	0	0	0	0	0		0	0	0	0	0	0	0		0	0	0	0	0	0	0		1	0	0	0	1	0	0
138	Mephitidae	1	1	0	0	0	0	0			1	1	0	0	0	0	0		1	1	0	0	0	0	0		0	0	0	0	0	0	0		0	0	0	0	0	0	0		0	0	0	0	0	0	0
139	Mustelidae	1	1	1	0	1	1	0			1	1	1	0	1	1	0		1	1	1	0	1	1	0		1	1	1	0	1	1	0		0	0	0	0	0	0	0		1	1	1	0	1	1	0
140	Procyonidae	1	1	0	0	0	0	0			1	1	0	0	0	0	0		1	1	0	0	0	0	0		0	0	0	0	0	0	0		0	0	0	0	0	0	0		0	0	0	0	0	0	0
	divi,r = Number of mammal families present in each region i	47	55	55	17	55	14	26		ci,j,r = Number of common families across regions	47	22	27	6	26	6	8		22	55	14	4	14	6	6		27	14	55	11	33	5	11		6	4	11	17	9	0	6		26	14	33	9	55	3	17
	Matrix of common families, ci,j,r, between any two regions i and j (based on summation elements in row 143)
	ci,j,r for r=7	Holarctic	Latin American	Afro-Tethyan	Madagascan	Southeast Asian	Marine	Australian
	Holarctic	47	22	27	6	26	6	8
	Latin American	22	55	14	4	14	6	6
	Afro-Tethyan	27	14	55	11	33	5	11
	Madagascan	6	4	11	17	9	0	6
	Southeast Asian	26	14	33	9	55	3	17
	Marine (Oceanic)	6	6	5	0	3	14	3
	Australian	8	6	11	6	17	3	26

## Sheet: Sheet 4
ci,j,r (or 'a')	Holarctic	Latin American	Afro-Tethyan	Madagascan	Southeast Asian	Marine	Australian											Number	Name	Holarctic	Latin American	Afro-Tethyan	Madagascan	Southeast Asian	Marine	Australian		Smith index: Holartic versus all others regions
Holarctic	47	22	27	6	26	6	8											1	Tachyglossidae	0	0	0	0	1	0	1			faunal diversity	a (intersection)	b=faunal div of Hol - 'a'	c = faunal diversity of other regions - 'a'	smith index
Latin American	22	55	14	4	14	6	6											2	Ornithorhynchidae	0	0	0	0	0	0	1		Holarctic	47	47	0	0	47
Afro-Tethyan	27	14	55	11	33	5	11											3	Microbiotheriidae	0	1	0	0	0	0	0		Latin American	55	22	25	33	-36
Madagascan	6	4	11	17	9	0	6											4	Notoryctidae	0	0	0	0	0	0	1		Afro-Tethyan	55	27	20	28	-21
Southeast Asian	26	14	33	9	55	3	17											5	Dasyuridae	0	0	0	0	1	0	1		Madagascan	17	6	41	11	-46
Marine (Oceanic)	6	6	5	0	3	14	3											6	Myrmecobiidae	0	0	0	0	0	0	1		Southeast Asian	55	26	21	29	-24
Australian	8	6	11	6	17	3	26											7	Peramelidae	0	0	0	0	1	0	1		Marine	14	6	41	8	-43
																		8	Peroryctidae	0	0	0	0	1	0	0		Australian	26	8	39	18	-49
disi,j,r (or 'b')	Holarctic	Latin American	Afro-Tethyan	Madagascan	Southeast Asian	Marine	Australian											9	Tarsipedidae	0	0	0	0	0	0	1
Holarctic	0	25	20	41	21	41	39											10	Vombatidae	0	0	0	0	0	0	1
Latin American	33	0	41	51	41	49	49											11	Phalangeridae	0	0	0	0	1	0	1		Smith index: Latin America versus all others regions
Afro-Tethyan	28	41	0	44	22	50	44											12	Burramyidae	0	0	0	0	1	0	1			faunal diversity	a (intersection)	b=faunal div of Lat - 'a'	c = faunal diversity of other regions - 'a'	smith index
Madagascan	11	13	6	0	8	17	11											13	Macropodidae	0	0	0	0	1	0	1		Holarctic	47	22	33	25	-36
Southeast Asian	29	41	22	46	0	52	38											14	Petauridae	0	0	0	0	1	0	1		Latin American	55	55	0	0	55
Marine (Oceanic)	8	8	9	14	11	0	11											15	Phascolarctidae	0	0	0	0	0	0	1		Afro-Tethyan	55	14	41	41	-68
Australian	18	20	15	20	9	23	0											16	Acrobatidae	0	0	0	0	1	0	1		Madagascan	17	4	51	13	-60
																		17	Didelphidae	1	1	0	0	0	0	0		Southeast Asian	55	14	41	41	-68
disj,i,r (or 'c') [transposed of matrix above]	Holarctic	Latin American	Afro-Tethyan	Madagascan	Southeast Asian	Marine (Oceanic)	Australian											18	Caenolestidae	0	1	0	0	0	0	0		Marine	14	6	49	8	-51
Holarctic	0	33	28	11	29	8	18											19	Macroscelididae	0	0	1	0	0	0	0		Australian	26	6	49	20	-63
Latin American	25	0	41	13	41	8	20											20	Tenrecidae	0	0	1	1	0	0	0
Afro-Tethyan	20	41	0	6	22	9	15											21	Chrysochloridae	0	0	1	0	0	0	0
Madagascan	41	51	44	0	46	14	20											22	Orycteropodidae	0	0	1	0	0	0	0		Smith index: Afro-Tethyan versus all others regions
Southeast Asian	21	41	22	8	0	11	9											23	Elephantidae	0	0	1	0	1	0	0			faunal diversity	a (intersection)	b=faunal div of Afro - 'a'	c = faunal diversity of other regions - 'a'	smith index
Marine	41	49	50	17	52	0	23											24	Procaviidae	0	0	1	0	0	0	0		Holarctic	47	27	28	20	-21
Australian	39	49	44	11	38	11	0											25	Dugongidae	0	0	1	0	1	1	1		Latin American	55	14	41	41	-68
																		26	Trichechidae	1	1	1	0	0	1	0		Afro-Tethyan	55	55	0	0	55
Smith index: si,j,r	Holarctic	Latin American	Afro-Tethyan	Madagascan	Southeast Asian	Marine	Australian											27	Dasypodidae	0	1	0	0	0	0	0		Madagascan	17	11	44	6	-39
Holarctic	47	-36	-21	-46	-24	-43	-49											28	Cyclopedidae	0	1	0	0	0	0	0		Southeast Asian	55	33	22	22	-11
Latin American	-36	55	-68	-60	-68	-51	-63											29	Myrmecophagidae	0	1	0	0	0	0	0		Marine	14	5	50	9	-54
Afro-Tethyan	-21	-68	55	-39	-11	-54	-48											30	Megalonychidae	0	1	0	0	0	0	0		Australian	26	11	44	15	-48
Madagascan	-46	-60	-39	17	-45	-31	-25											31	Bradypodidae	0	1	0	0	0	0	0
Southeast Asian	-24	-68	-11	-45	55	-60	-30											32	Ptilocercidae	0	0	0	0	1	0	0
Marine (Oceanic)	-43	-51	-54	-31	-60	14	-31											33	Tupaiidae	0	0	0	0	1	0	0		Smith index: Mada versus all others regions
Australian	-49	-63	-48	-25	-30	-31	26											34	Cynocephalidae	0	0	0	0	1	0	0			faunal diversity	a (intersection)	b=faunal div of Mada - 'a'	c = faunal diversity of other regions - 'a'	smith index
																		35	Cheirogaleidae	0	0	0	1	0	0	0		Holarctic	47	6	11	41	-46
																		36	Lemuridae	0	0	0	1	0	0	0		Latin American	55	4	13	51	-60
																		37	Lepilemuridae	0	0	0	1	0	0	0		Afro-Tethyan	55	11	6	44	-39
																		38	Indriidae	0	0	0	1	0	0	0		Madagascan	17	17	0	0	17
																		39	Daubentoniidae	0	0	0	1	0	0	0		Southeast Asian	55	9	8	46	-45
																		40	Lorisidae	0	0	1	0	1	0	0		Marine	14	0	17	14	-31
																		41	Galagidae	0	0	1	0	0	0	0		Australian	26	6	11	20	-25
																		42	Tarsiidae	0	0	0	0	1	0	0
																		43	Callitrichidae	0	1	0	0	0	0	0
																		44	Cebidae	0	1	0	0	0	0	0		Smith index: S.E. Asia versus all others regions
																		45	Cercopithecidae	1	0	1	0	1	0	0			faunal diversity	a (intersection)	b=faunal div of SE Asia - 'a'	c = faunal diversity of other regions - 'a'	smith index
																		46	Hylobatidae	0	0	0	0	1	0	0		Holarctic	47	26	29	21	-24
																		47	Hominidae	1	1	1	1	1	0	1		Latin American	55	14	41	41	-68
																		48	Leporidae	1	1	1	0	1	0	0		Afro-Tethyan	55	33	22	22	-11
																		49	Ochotonidae	1	0	0	0	0	0	0		Madagascan	17	9	46	8	-45
																		50	Aplodontiidae	1	0	0	0	0	0	0		Southeast Asian	55	55	0	0	55
																		51	Sciuridae	1	1	1	0	1	0	0		Marine	14	3	52	11	-60
																		52	Gliridae	1	0	1	0	0	0	0		Australian	26	17	38	9	-30
																		53	Castoridae	1	0	0	0	0	0	0
																		54	Geomyidae	1	1	0	0	0	0	0
																		55	Heteromyidae	1	1	0	0	0	0	0		Smith index: Marine versus all others regions
																		56	Dipodidae	1	0	1	0	0	0	0			faunal diversity	a (intersection)	b=faunal div of Marine - 'a'	c = faunal diversity of other regions - 'a'	smith index
																		57	Platacanthomyidae	1	0	0	0	1	0	0		Holarctic	47	6	8	41	-43
																		58	Spalacidae	1	0	1	0	1	0	0		Latin American	55	6	8	49	-51
																		59	Calomyscidae	0	0	1	0	0	0	0		Afro-Tethyan	55	5	9	50	-54
																		60	Nesomyidae	0	0	1	1	0	0	0		Madagascan	17	0	14	17	-31
																		61	Cricetidae	1	1	1	0	1	0	0		Southeast Asian	55	3	11	52	-60
																		62	Muridae	1	0	1	0	1	0	1		Marine	14	14	0	0	14
																		63	Anomaluridae	0	0	1	0	0	0	0		Australian	26	3	11	23	-31
																		64	Pedetidae	0	0	1	0	0	0	0
																		65	Ctenodactylidae	0	0	1	0	0	0	0
																		66	Hystricidae	1	0	1	0	1	0	0		Smith index: Australian versus all others regions
																		67	Bathyergidae	0	0	1	0	0	0	0			faunal diversity	a (intersection)	b=faunal div of Australian - 'a'	c = faunal diversity of other regions - 'a'	smith index
																		68	Petromuridae	0	0	1	0	0	0	0		Holarctic	47	8	18	39	-49
																		69	Thryonomyidae	0	0	1	0	0	0	0		Latin American	55	6	20	49	-63
																		70	Erethizontidae	1	1	0	0	0	0	0		Afro-Tethyan	55	11	15	44	-48
																		71	Chinchillidae	0	1	0	0	0	0	0		Madagascan	17	6	20	11	-25
																		72	Dinomyidae	0	1	0	0	0	0	0		Southeast Asian	55	17	9	38	-30
																		73	Caviidae	0	1	0	0	0	0	0		Marine	14	3	23	11	-31
																		74	Dasyproctidae	0	1	0	0	0	0	0		Australian	26	26	0	0	26
																		75	Agoutidae	0	1	0	0	0	0	0
																		76	Ctenomyidae	0	1	0	0	0	0	0
																		77	Octodontidae	0	1	0	0	0	0	0
																		78	Abrocomidae	0	1	0	0	0	0	0
																		79	Echimyidae	0	1	0	0	0	0	0
																		80	Capromyidae	0	1	0	0	0	0	0
																		81	Myocastoridae	0	1	0	0	0	0	0
																		82	Solenodontidae	0	1	0	0	0	0	0
																		83	Soricidae	1	1	1	0	1	0	0
																		84	Talpidae	1	0	0	0	1	0	0
																		85	Erinaceidae	1	0	1	0	1	0	0
																		86	Camelidae	1	1	0	0	0	0	0
																		87	Suidae	1	0	1	0	1	0	0
																		88	Tayassuidae	0	1	0	0	0	0	0
																		89	Hippopotamidae	0	0	1	0	0	0	0
																		90	Platanistidae	0	0	1	0	1	0	0
																		91	Delphinidae	0	1	0	0	0	1	0
																		92	Pontoporiidae	0	1	0	0	0	1	0
																		93	Balaenopteridae	0	0	0	0	0	1	0
																		94	Balaenidae	0	0	0	0	0	1	0
																		95	Physeteridae	0	0	0	0	0	1	0
																		96	Hyperoodontidae	0	0	0	0	0	1	0
																		97	Lipotidae	1	0	0	0	0	0	0
																		98	Iniidae	0	1	0	0	0	0	0
																		99	Monodontidae	1	0	0	0	0	1	0
																		100	Phocoenidae	0	0	0	0	1	1	0
																		101	Tragulidae	0	0	1	0	1	0	0
																		102	Antilocapridae	1	0	0	0	0	0	0
																		103	Giraffidae	0	0	1	0	0	0	0
																		104	Cervidae	1	1	0	0	1	0	0
																		105	Moschidae	1	0	0	0	0	0	0
																		106	Bovidae	1	0	1	0	1	0	0
																		107	Pteropodidae	1	0	1	1	1	0	1
																		108	Rhinolophidae	1	0	1	1	1	0	1
																		109	Emballonuridae	0	1	1	1	1	0	1
																		110	Craseonycteridae	0	0	0	0	1	0	0
																		111	Rhinopomatidae	0	0	1	0	1	0	0
																		112	Nycteridae	0	0	1	1	1	0	0
																		113	Megadermatidae	0	0	1	0	1	0	1
																		114	Phyllostomidae	0	1	0	0	0	0	0
																		115	Mormoopidae	0	1	0	0	0	0	0
																		116	Noctilionidae	0	1	0	0	0	0	0
																		117	Mystacinidae	0	0	0	0	0	0	1
																		118	Molossidae	1	1	1	1	1	0	1
																		119	Myzopodidae	0	0	0	1	0	0	0
																		120	Thyropteridae	0	1	0	0	0	0	0
																		121	Furipteridae	0	1	0	0	0	0	0
																		122	Natalidae	0	1	0	0	0	0	0
																		123	Vespertilionidae	1	1	1	1	1	0	1
																		124	Equidae	1	0	1	0	0	0	0
																		125	Tapiridae	0	1	0	0	1	0	0
																		126	Rhinocerotidae	0	0	1	0	1	0	0
																		127	Manidae	1	0	1	0	1	0	0
																		128	Felidae	1	1	1	0	1	0	0
																		129	Viverridae	1	0	1	1	1	0	0
																		130	Herpestidae	0	0	1	1	1	0	0
																		131	Hyaenidae	0	0	1	0	1	0	0
																		132	Canidae	1	1	1	0	1	0	0
																		133	Ursidae	1	1	0	0	1	0	0
																		134	Otariidae	1	1	1	0	0	1	1
																		135	Odobenidae	1	0	0	0	0	1	0
																		136	Phocidae	1	1	1	0	0	1	1
																		137	Ailuridae	1	0	0	0	1	0	0
																		138	Mephitidae	1	1	0	0	0	0	0
																		139	Mustelidae	1	1	1	0	1	1	0
																		140	Procyonidae	1	1	0	0	0	0	0
																			divi,r = Number of mammal families present in each region i	47	55	55	17	55	14	26

[truncated: 5 more sheets: Sheet 4-2, Sheet 5, Sheet 6, Sheet 7, Sheet 8]
